# Supplementary material for: Antiretroviral adherence and virologic suppression in partnered and unpartnered HIV-positive individuals in southern Brazil
Source: PLoS One. 2019 Feb 27;14(2):e0212744. doi: 10.1371/journal.pone.0212744 (PMC6392295; doi:10.1371/journal.pone.0212744)
Supplement: S1 Dataset — Identifying information redacted. (XLSX) [file pone.0212744.s001.xlsx]

## Sheet: Partnered and Unpartnered
﻿SUBJECT	Index (1+ 0 -)	HIV	Age at Interview	Gender (1 Male 2 Female)	Ethnicity/ Race	Generate own income	Employee	Monthly Family Income	Monthly Individual Income	Schooling	# Biological children	# Abortions	# Spontaneous abortions	Married or living together for at least 3 months	Gender of partner	Age of partner	Your partner is parent of how many of your children	Partner has another sexual partner	Partner provides financial support	Schooling of partner	Fixed sexual partner	Age of fixed sexual partner	Partner has one more sexual partner	Partner provides financial/material support	Partner is the father/mother of how many of your children	Do you have a house of your own?	How many people live in your house including you?	Frequency of ingestion of a beverage containing alcohol	How many drinks do you drink on a typical day that you are drinking?	Frequency of ingestion of 6 or more drinks on one occasion	Frequency in the last year that noticed not being able to stop drinking as soon as it started	Frequency in the last year that you failed to do what was expected because of drink	How often did you need an alcoholic drink at morning to beginnig your day after drunk a lot?	How often, in the last year, did you feel bad or remorse after drinking?	How often, in the last year, have you been unable to remember what happened last night because of the drink?	Have you or anyone been bothered about your drink?	Someone concerned about the frequency of drinking suggested you to stop to drink	Used a drug	Used any drugs other than those prescribed for medical reasons	Can stop the use of drugs when you want	Had forgotten or hallucinating from drug use	Feels guilty about using drugs	Spouse or relatives complain about drugs involvement	Neglected family for using drugs	Did some illegal activity to get drugs	Experienced some bad symptom (felt sick) when stopped to use drugs	Had a medical problem with using drugs (eg memory loss, hepatitis, seizure, bleeding, etc.)	Been in some rehabilitation program or had been treated for drug abuse	Frequency of Marijuana use
1001	1	1	#REF!	1	5	1	1	4000	4000	7	3	99	99	1	2	57	3	0	1	6	0	999	9	9	99	1	5	1		0	0		0		0		0	0	9	9	9	9	9	9	9	9	9	9	9
1002	1	1	#REF!	1	5	1	1	1500	1150	2	1	99	99	1	2	56	1	0	0	2	0	999	9	9	99	1	2	0	9	9	9	9	9	9	9	9	9	0	9	9	9	9	9	9	9	9	9	9	9
1003	1	1	#REF!	1	5	1	1	2800	2800	5	2	99	99	1	2	48	2	0	0	5	0	999	9	9	99	1	4	1	0	0	0	0	0	0	0	0	0	0	9	9	9	9	9	9	9	9	9	9	9
1004	1	1	#REF!	1	5	1	1	5000	5000	5	3	99	99	1	2	30	2	0	0	5	0	999	9	9	99	1	3	2		1	0	0	0	0	0	0	0	0	9	9	9	9	9	9	9	9	9	9	9
1005	1	1	#REF!	2	1	0	9	1000	9999999	2	5	2	2	1	1	42	0	0	1	3	1	42	0	1	0	0	6	4		0	1	0	0	0	0	0	0	0	9	9	9	9	9	9	9	9	9	9	9
1006	1	1	#REF!	2	5	0	9	0	9999999	4	2	0	99	1	1	41	0	0	1	2	0	999	9	9	99	1	6	3	4	2	0	0	0	0	0	0	0	0	9	9	9	9	9	9	9	9	9	9	9
1007	1	1	#REF!	2	3	1	1	1280	640	2	5	0	99	1	1	69	1	0	1	3	0	999	9	9	99	0	3	0	9	9	9	9	9	9	9	9	9	1	0	1	1	1	0	0	0	0	1	0	1
1008	1	1	#REF!	1	5	1	1	1200	1200	5	0	99	99	1	2	38	0	0	1	7	0	999	9	9	99	1	3	1		0		0			0		0	0	9	9	9	9	9	9	9	9	9	9	9
1009	1	1	#REF!	2	5	1	1	1900	700	2	3	1	1	1	1	60	0	0	1	4	0	999	9	9	99	1	4	0	9	9	9	9	9	9	9	9	9	0	9	9	9	9	9	9	9	9	9	9	9
1010	1	1	#REF!	2	1	1	1	1100	9080	5	4	0	99	1	1	24	1	0	1	4	0	999	9	9	99	1	8	1	1	1	0	0	0	0	0	0	0	0	9	9	9	9	9	9	9	9	9	9	9
1011	1	1	#REF!	2	5	0	9	500	9999999	4	4	0	99	1	1	38	1	0	1		0	999	9	9	99	0	3	0	9	9	9	9	9	9	9	9	9	0	9	9	9	9	9	9	9	9	9	9	9
1012	1	1	#REF!	1	1	1	1	724	724	3	11	99	99	1	2	43	0	0	1			0	0	1	0	0	4	2	0		3	1	0	0	0	0	4	0	9	9	9	9	9	9	9	9	9	9	9
1013	1	1	#REF!	2	1	1	1	1750	750	2	0	0	99	1	1	54	0	0	1	2	0	999	9	9	99	1	2	0	9	9	9	9	9	9	9	9	9	0	9	9	9	9	9	9	9	9	9	9	9
1014	1	1	54	1	5	1	1	1100	1100	1	3	99	99	1	2		1	0	0	5	0	999	9	9	99	1	3	3		0	0	0	0	0	0	0	0	1	0	1	0	0	0	0	0	0	0	0	1
1015	1	1	35	1	5	1	1	1500	980	5	2	99	99	1	2		0	0	1	2		0	0	1	0	0	2	3	1	1	0	0	0	0	0	0	0	1	1	1	0	0	0	0	0	0	0	0	3
1016	1	1	63	1	5	1	1	5000	4000	2	4	99	99	1	2		4	0	0	2	0	999	9	9	99	1	2	0	9	9	9	9	9	9	9	9	9	0	9	9	9	9	9	9	9	9	9	9	9
1017	1	1	44	2	1	1	1	2500	1500		2	1	0	1	1		2	0	1	5	0	999	9	9	99	1	5	2	1	2	0	0	0	0	1	2	0	0	9	9	9	9	9	9	9	9	9	9	9
1018	1	1	52	1	3	1	1	1200	450	2	1	99	99	1	2		1	0	0	2	0	999	9	9	99	1	3	0	9	9	9	9	9	9	9	9	9	0	9	9	9	9	9	9	9	9	9	9	9
1019	1	1	42	2	3	1	1	1300	1000	3	4	1	1	1	1		0	0	1	4	0	999	9	9	99	1	5	1	0	1	0	0	0	0	0	0	0	0	9	9	9	9	9	9	9	9	9	9	9
1020	1	1	37	1	5	1	1	1000	1000	4	2	99	99	1	2		0	0	1	4	0	999	9	9	99	0	2	0	9	9	9	9	9	9	9	9	9	0	9	9	9	9	9	9	9	9	9	9	9
1021	1	1	40	1	3	0	9	999999	1200	3	2	99	99	1	2		2	0	0	5	0	999	9	9	99	1	4	0	9	9	9	9	9	9	9	9	9	0	9	9	9	9	9	9	9	9	9	9	9
1022	1	1	19	2	1	1	1	532	532	5	1	0	99	1	1		0	0	1	5	0	999	9	9	99	1	3	2	0	1	0	0	0	1	0	0	0	0	9	9	9	9	9	9	9	9	9	9	9
1023	1	1	66	1	5	1	1	22000	22000	7	3	99	99	1	2		3	0	0	5	0	999	9	9	99	1	2	2	0	1	1	0	0	0	0	0	0	0	9	9	9	9	9	9	9	9	9	9	9
1024	1	1	27	1	5	0	9	999999	1200	2	3	99	99	1	2		3	0	0	2	1	23	0	0	3	1	2	0	9	9	9	9	9	9	9	9	9	0	9	9	9	9	9	9	9	9	9	9	9
1025	1	1	32	1	3	1	1	5000	2000	5	0	99	99	1	2		0	0	0	5	0	999	9	9	99	0	2	0	9	9	9	9	9	9	9	9	9	0	9	9	9	9	9	9	9	9	9	9	9
1026	1	1	39	1	5	1	1	2000	1000	2	1	99	99	1	2		0	0	1	2	0	999	9	9	99	1	5	2	0	0	0	0	0	0	0	0	0	0	9	9	9	9	9	9	9	9	9	9	9
1027	1	1	40	1	5	1	1	3500	2500	5	3	0	99	1	2		0	0	0	5	0	999	9	9	99	1	2	0	9	9	9	9	9	9	9	9	9	0	9	9	9	9	9	9	9	9	9	9	9
1028	1	1	36	2	1	0	9	999999	196	2	5	0	99	1	1		1	0	1	2	1	36	0	1	1	1	5	1	0	1	0	0	0	0	2	0	2	0	9	9	9	9	9	9	9	9	9	9	9
1029	1	1	52	1	5	0	9	999999	260000	2	1	99	99	0	2		99	9	9	99	9	999	9	9	99	9	999	2	1	2	0	0	0	0	0	0	0	0	9	9	9	9	9	9	9	9	9	9	9
1030	1	1	33	2	5	1	1	450	350	2	1	0	99	1	1		0	0	1	2	0	999	9	9	99	1	5	2	1	4	2	0	0	0	0	0	0	0	9	9	9	9	9	9	9	9	9	9	9
1031	1	1	40	2	1	1	1	1200	700	3	4	2	0	1	1		2	0	1	3	0	999	9	9	99	1	7	2	0	0	0	0	0	0	0	0	0	0	9	9	9	9	9	9	9	9	9	9	9
1032	1	1	43	1	5	0	9	999999	720	2	0	99	99	1	2		0	0	0	2	0	999	9	9	99	1	3	0	9	9	9	9	9	9	9	9	9	0	9	9	9	9	9	9	9	9	9	9	9
1033	1	1	45	2	5	1	1	788	788	2	6	3	3	1	1		3	0	1	2	0	999	9	9	99	1	5	0	9	9	9	9	9	9	9	9	9	0	9	9	9	9	9	9	9	9	9	9	9
1034	1	1	63	2	5	0	9	999999	0	2	5	1	1	1	1		5	0	1	2	0	999	9	9	99	1	2	0	9	9	9	9	9	9	9	9	9	0	9	9	9	9	9	9	9	9	9	9	9
1035	1	1	33	2	5	1	1	800	800	4	2	0	99	1	1		1	0	1	3	0	999	9	9	99	1	4	1	0	0	0	0	0	0	0	0	0	0	9	9	9	9	9	9	9	9	9	9	9
1036	1	1	20	2	5	1	1	1700	1700	5	0	0	99	1	1		0	0	1	5	1	22	0	0	0	0	2	0	9	9	9	9	9	9	9	9	9	0	9	9	9	9	9	9	9	9	9	9	9
1037	1	1	38	1	5	1	1	4000	3000	5	2	99	99	1	2		0	0	0	4	0	999	9	9	99	1	4	1	0	0	0	0	0	0	0	0	0	0	9	9	9	9	9	9	9	9	9	9	9
1038	1	1	37	2	3	1	1	1500	700	2	2	0	99	1	1		1	0	1	2	0	999	9	9	99	1	3	1	0	1	0	0	0	0	0	0	0	0	9	9	9	9	9	9	9	9	9	9	9
1039	1	1	42	2	5	1	1	3000	780	5	6	0	99	1	1		2	0	1	6	0	999	9	9	99	0	6	0	9	9	9	9	9	9	9	9	9	1	0	0	1	0	1	0	0	0	1	1	1
1040	1	1	50	2	5	0	9	999999	0	4	2	1	0	1	1		2	0	1	4	0	999	9	9	99	1	3	2	3	2	0	0	0	0	0	0	0	0	9	9	9	9	9	9	9	9	9	9	9
1041	1	1	32	2	5	0	9	999999	447	8	5	0	99	0	1		99	9	9	99	9	999	9	9	99	9	999	4	0	0	3	4	1	1	4	0	2	0	9	9	9	9	9	9	9	9	9	9	9
1042	1	1	33	2	3	1	1	3000	1500	5	6	1	1	1	1		4	1	1	5	0	999	9	9	99	0	7	0	9	9	9	9	9	9	9	9	9	0	9	9	9	9	9	9	9	9	9	9	9
1043	1	1	64	2	1	1	1	2500	1000	2	6	0	99	1	1		0	0	1	5	0	999	9	9	99	1	3	0	9	9	9	9	9	9	9	9	9	0	9	9	9	9	9	9	9	9	9	9	9
1044	1	1	37	2	5	0	9	999999	0	5	3	1	0	1	1		1	0	1	6	0	999	9	9	99	1	5	0	9	9	9	9	9	9	9	9	9	0	9	9	9	9	9	9	9	9	9	9	9
1045	1	1	26	1	5	1	1	4500	4500	8	0	99	99	1	2		0	0	1	6	0	999	9	9	99	1	2	0	9	9	9	9	9	9	9	9	9	0	9	9	9	9	9	9	9	9	9	9	9
1046	1	1	30	2	1	0	9	999999	945	5	1	0	99	1	1		1	0	1	5	0	999	9	9	99	1	2	0	9	9	9	9	9	9	9	9	9	0	9	9	9	9	9	9	9	9	9	9	9
1047	1	1	40	2	5	1	1	2500	845	5	1	2	2	1	1		1	0	1	4	0	999	9	9	99	0	2	0	9	9	9	9	9	9	9	9	9	0	9	9	9	9	9	9	9	9	9	9	9
1048	1	1	21	2	5	1	1	784	400	2	2	0	99	1	1		2	0	1	2	0	999	9	9	99	0	3	1	0	0	0	0	0	0	0	0	0	0	9	9	9	9	9	9	9	9	9	9	9
1049	1	1	59	1	5	1	1	3000	3000	5	1	99	99	1	2		0	0	0	5	0	999	9	9	99	1	2	2	0	0	0	0	0	0	0	0	0	0	9	9	9	9	9	9	9	9	9	9	9
1050	1	1	45	2	5	1	1	2500	2500	2	3	0	99	1	1		0	0	1	3	0	999	9	9	99	1	3	1	0	0	0	0	0	0	0	0	0	0	9	9	9	9	9	9	9	9	9	9	9
1051	1	1	49	2	3	1	1	1600	860	3	3	3	0	1	1		0	0	1	2	0	999	9	9	99	1	5	0	9	9	9	9	9	9	9	9	9	0	9	9	9	9	9	9	9	9	9	9	9
1052	1	1	42	2	5	1	1	8000	5000	8	0	99	99	1	1		2	0	1	7	0	999	9	9	99	1	4	0	9	9	9	9	9	9	9	9	9	0	9	9	9	9	9	9	9	9	9	9	9
1053	1	1	26	1	5	1	1	5000	1400	2	0	99	99	1	2		0	0	1	5	1	24	0	0	0	0	2	2	1	2	2	0	0	0	0	0	0	0	9	9	9	9	9	9	9	9	9	9	9
1054	1	1	43	1	5	1	1	8000	5000	8	0	99	99	1	2		0	0	0	7	0	999	9	9	99	1	4	0	9	9	9	9	9	9	9	9	9	0	9	9	9	9	9	9	9	9	9	9	9
1055	1	1	27	2	5	1	1	2000	900	6	1	0	99	1	1		2	0	1	4	0	999	9	9	99	1	2	1	0	0	0	0	0	0	0	0	0	0	9	9	9	9	9	9	9	9	9	9	9
1056	1	1	42	1	5	1	1	2000	1000	5	2	99	99	1	2		1	0	0	5	0	999	9	9	99	1	2	2	1	1	0	0	0	0	0	0	0	0	9	9	9	9	9	9	9	9	9	9	9
1057	1	1	27	2	5	1	1	600	900	3	2	0	99	1	1		0	0	1	4	0	999	9	9	99	0	4	3	1	2	0	0	0	0	0	0	0	1	0	1	0	0	0	0	0	0	0	0	7
1058	1	1	34	1	3	1	1	2200	800	3	1	99	99	1	2		1	0	1	2	0	999	9	9	99	1	3	0	9	9	9	9	9	9	9	9	9	1	0	0	1	1	1	1	1	1	1	1	1
1059	1	1	39	1	1	1	2	1300	800	2	2	99	99	1	2		1	0	1	3	0	999	9	9	99	1	4	0	9	9	9	9	9	9	9	9	9	0	9	9	9	9	9	9	9	9	9	9	9
1060	1	1	31	2	1	0	9	999999	0	2	2	0	99	1	1		1	0	1	2	0	999	9	9	99	1	4	1	0	0	0	0	0	0	0	0	0	0	9	9	9	9	9	9	9	9	9	9	9
1061	1	1	45	2	5	1	1	788	788	2	3	0	99	1	1		0	0	1	2	0	999	9	9	99	1	3	2	1	2	0	0	0	0	0	0	0	0	9	9	9	9	9	9	9	9	9	9	9
1062	1	1	32	2	5	1	1	600	600	3	3	1	1	1	1		2	0	1	3	0	999	9	9	99	1	5	1	0	1	1	1	0	1	0	2	0	0	9	9	9	9	9	9	9	9	9	9	9
1063	1	1	27	2	5	1	1	1000	500	3	0	0	99	1	1		0	0	1	5	0	999	9	9	99	1	2	1	2	1	0	0	0	0	0	0	0	0	9	9	9	9	9	9	9	9	9	9	9
1064	1	1	35	2	5	1	1	788	788	2	0	0	99	1	1		11	0	0	2	0	999	9	9	99	0	0	0	9	9	9	9	9	9	9	9	9	0	9	9	9	9	9	9	9	9	9	9	9
1065	1	1	21	2	3	0	9	999999	156	4	2	1	1	1	1		2	0	1	2	1	38	0	1	0	1	4	1	0	1	1	0	0	0	0	0	0	0	9	9	9	9	9	9	9	9	9	9	9
1066	1	1	32	2	5	1	1	3000	1500	7	1	0	99	1	1		1	0	1	5	0	999	9	9	99	0	3	1	0	0	0	0	0	0	0	0	0	0	9	9	9	9	9	9	9	9	9	9	9
1067	1	1	29	2	5	1	1	3000	1000	3	1	0	99	1	1		0	0	0	2	0	999	9	9	99	1	3	1	0	0	0	0	0	0	0	0	0	0	9	9	9	9	9	9	9	9	9	9	9
1068	1	1	44	2	5	0	9	999999	0	2	3	0	99	1	1		3	0	1	5	0	999	9	9	99	1	6	2	0	0	0	0	0	0	0	0	0	0	9	9	9	9	9	9	9	9	9	9	9
1069	1	1	48	1	1	0	9	999999	3000	2	2	99	99	1	2		4	0	1	2	0	999	9	9	99	0	6	4	3	4	0	0	0	0	3	4	0	1	0	1	1	0	0	0	0	0	0	0	2
1070	1	1	55	2	3	0	9	999999	0	2	6	1	1	1	1		6	0	1	3	0	999	9	9	99	1	3	0	9	9	9	9	9	9	9	9	9	1	0	0	1	1	0	1	1	0	0	1	7
1071	1	1	32	2	1	1	1	830	830	3	1	0	99	1	1		0	0	1	5	0	999	9	9	99	1	3	2	4	2	2	0	0	0	2	4	0	0	9	9	9	9	9	9	9	9	9	9	9
1072	1	1	45	1	5	1	1	1500	1500	3	6	99	99	1	2		0	0	0	7	0	999	9	9	99	1	1	1	0	1	0	0	0	1	0	0	0	0	9	9	9	9	9	9	9	9	9	9	9
1073	1	1	36	2	1	1	1	800	800	2	4	0	99	1	1		1	0	1	2	0	999	9	9	99	0	3	0	9	9	9	9	9	9	9	9	9	0	9	9	9	9	9	9	9	9	9	9	9
1074	1	1	28	2	1	1	1	900	900	5	0	0	99	1	1		0	0	1	5	0	999	9	9	99	0	3	0	9	9	9	9	9	9	9	9	9	0	9	9	9	9	9	9	9	9	9	9	9
1075	1	1	49	1	5	1	1	4000	2500	8	0	99	99	1	2		0	0	0	6	0	999	9	9	99	0	2	0	9	9	9	9	9	9	9	9	9	1	0	0	1	1	1	1	1	1	1	1	1
1076	1	1	38	2	5	1	1	2500	1200	5	1	1	1	1	1		0	0	1	6	0	999	9	9	99	1	3	1	0	0	0	0	0	0	0	0	0	0	9	9	9	9	9	9	9	9	9	9	9
1077	1	1	34	2	1	0	9	999999	1000	6	3	0	99	1	1		1	0	1	6	0	999	9	9	99	0	5	2	0	0	0	0	0	0	0	0	0	0	9	9	9	9	9	9	9	9	9	9	9
1078	1	1	47	2	5	1	1	1500	800	4	2	0	99	1	1		0	0	0	4	0	999	9	9	99	1	2	0	9	9	9	9	9	9	9	9	9	0	9	9	9	9	9	9	9	9	9	9	9
1079	1	1	43	1	5	1	1	3000	3000	2	6	99	99	1	2		6	0	0	2	0	999	9	9	99	1	8	2	3	3	1	1	1	1	1	2	2	1	1	0	1	1	1	0	0	1	1	0	4
1080	1	1	38	2	3	1	1	1500	800	2	1	0	99	1	1		0	0	0	3	0	999	9	9	99	0	2	0	9	9	9	9	9	9	9	9	9	0	9	9	9	9	9	9	9	9	9	9	9
1081	1	1	30	1	1	1	1	1000	1000	2	3	99	99	1	2		1	0	1	3	0	999	9	9	99	1	3	1	0	0	0	0	0	0	0	0	0	0	9	9	9	9	9	9	9	9	9	9	9
1082	1	1	35	2	5	1	1	900	900	3	2	0	99	1	1		4	0	1	2	0	999	9	9	99	0	4	2	2	2	0	0	0	0	0	0	0	0	9	9	9	9	9	9	9	9	9	9	9
1083	1	1	44	2	1	1	1	1600	800	3	4	0	99	1	1		1	0	1	2	0	999	9	9	99	1	6	4	4	3	0	0	0	0	0	0	0	0	9	9	9	9	9	9	9	9	9	9	9
1084	1	1	34	2	5	1	1	1100	970	5	4	1	1	1	1		1	0	1	5	0	999	9	9	99	0	5	0	9	9	9	9	9	9	9	9	9	0	9	9	9	9	9	9	9	9	9	9	9
1085	1	1	47	1	3	1	1	1000	1000	2	0	99	99	1	2		0	0	0	2	0	999	9	9	99	0	2	0	9	9	9	9	9	9	9	9	9	0	9	9	9	9	9	9	9	9	9	9	9
1086	1	1	34	2	5	1	1	15000	15000	5	2	1	1	1	1		0	0	1	2	0	999	9	9	99	1	3	2	0	1	0	0	0	0	0	0	0	0	9	9	9	9	9	9	9	9	9	9	9
1087	1	1	37	2	5	0	9	999999	0	2	4	0	99	1	1		0	0	1	2	0	999	9	9	99	0	6	0	9	9	9	9	9	9	9	9	9	0	9	9	9	9	9	9	9	9	9	9	9
1088	1	1	28	2	5	1	1	3000	720	5	1	0	99	1	1		1	0	1	6	0	999	9	9	99	0	3	2	0	1	0	0	0	0	0	0	0	0	9	9	9	9	9	9	9	9	9	9	9
1089	1	1	35	2	5	1	1	1000	300	2	2	0	99	1	1		1	0	1	2	0	999	9	9	99	0	3	0	9	9	9	9	9	9	9	9	9	0	9	9	9	9	9	9	9	9	9	9	9
1090	1	1	46	2	5	1	1	3000	2000	5	2	0	99	1	1		0	0	0	5	0	999	9	9	99	0	2	0	9	9	9	9	9	9	9	9	9	0	9	9	9	9	9	9	9	9	9	9	9
1091	1	1	49	2	1	0	9	999999	0	5	1	0	99	1	1		0	0	0	5	0	999	9	9	99	1	4	0	9	9	9	9	9	9	9	9	9	0	9	9	9	9	9	9	9	9	9	9	9
1092	1	1	44	1	5	1	1	2000	2000	4	4	99	99	1	2		0	0	0	4	0	999	9	9	99	1	4	1	0	0	0	0	0	0	0	0	0	0	9	9	9	9	9	9	9	9	9	9	9
1094	1	1	34	2	3	1	1	3000	1200	5	3	0	99	1	1		1	0	1	5	0	999	9	9	99	1	4	0	9	9	9	9	9	9	9	9	9	0	9	9	9	9	9	9	9	9	9	9	9
1095	1	1	36	2	5	1	1	880	0	2	5	1	1	1	1		10	0	1	2	0	999	9	9	99	0	5	2	2	1	0	0	0	0	0	0	0	0	9	9	9	9	9	9	9	9	9	9	9
1096	1	1	21	2	1	0	9	999999	0	4	1	0	99	1	1		1	0	1	4	0	999	9	9	99	0	6	0	9	9	9	9	9	9	9	9	9	0	9	9	9	9	9	9	9	9	9	9	9
1097	1	1	53	1	5	1	1	2000	2000	5	2	99	99	1	2		1	0	0	3	0	999	9	9	99	1	4	0	9	9	9	9	9	9	9	9	9	0	9	9	9	9	9	9	9	9	9	9	9
1098	1	1	36	2	5	1	1	3000	1000	2	2	5	5	1	1		0	0	1	2	0	999	9	9	99	1	3	0	9	9	9	9	9	9	9	9	9	0	9	9	9	9	9	9	9	9	9	9	9
1099	1	1	42	2	1	0	9	999999	0	2	4	2	0	1	1		0	0	1	2	0	999	9	9	99	1	5	4	2	4	4	4	0	4	3	4	2	0	9	9	9	9	9	9	9	9	9	9	9
1100	1	1	40	1	5	1	1	4500	1100	6	2	99	99	1	2		2	0	0	5	0	999	9	9	99	0	2	0	9	9	9	9	9	9	9	9	9	0	9	9	9	9	9	9	9	9	9	9	9
1101	1	1	33	2	5	1	1	990	950	4	2	1	1	1	1		0	0	0	2	0	999	9	9	99	1	3	1	0	0	0	0	0	0	0	0	0	0	9	9	9	9	9	9	9	9	9	9	9
1102	1	1	33	2	5	1	1	12000	9000	5	1	0	99	1	1		1	0	1	3	1	38	0	0	0	1	4	0	9	9	9	9	9	9	9	9	9	0	9	9	9	9	9	9	9	9	9	9	9
1103	1	1	32	2	5	1	1	1000	1000	5	1	0	99	1	1		1	0	1	2	0	999	9	9	99	1	3	2	0	0	0	0	0	0	0	0	0	0	9	9	9	9	9	9	9	9	9	9	9
1104	1	1	42	2	1	1	1	800	800	2	2	0	99	1	1		1	0	1	2	0	999	9	9	99	1	3	0	9	9	9	9	9	9	9	9	9	0	9	9	9	9	9	9	9	9	9	9	9
1105	1	1	30	1	5	1	1	880	880	2	2	99	99	1	2		2	0	0	3	0	999	9	9	99	0	4	2	0	1	0	0	0	0	0	0	0	0	9	9	9	9	9	9	9	9	9	9	9
1106	1	1	39	2	1	1	1	880	880	1	1	2	2	1	1		0	0	0	1	0	999	9	9	99	1	2	1	0	0	0	0	0	0	0	0	0	0	9	9	9	9	9	9	9	9	9	9	9
1107	1	1	46	2	5	0	9	999999	0	2	5	0	99	1	1		0	0	1	2	0	999	9	9	99	0	3	0	9	9	9	9	9	9	9	9	9	0	9	9	9	9	9	9	9	9	9	9	9
1108	1	1	36	2	5	0	9	999999	1700	2	0	99	99	1	1		3	0	0	6	1	42	0	0	0	0	4	2	2	2	0	0	0	0	0	0	0	1	0	1	0	0	1	0	0	0	0	0	1
1109	1	1	41	2	5	0	9	999999	0	2	3	1	1	1	1		0	0	1	2	0	999	9	9	99	0	3	2	0	0	0	0	0	0	0	0	0	0	9	9	9	9	9	9	9	9	9	9	9
1110	1	1	21	2	5	0	9	999999	0	4	1	1	1	1	1		0	0	0	4	0	999	9	9	99	0	8	3	2	2	0	0	0	0	0	0	0	0	9	9	9	9	9	9	9	9	9	9	9
1111	1	1	43	1	5	0	9	999999	0	2	3	99	99	1	2		3	0	1	2	0	999	9	9	99	0	5	1	0	0	0	0	0	0	0	0	0	0	9	9	9	9	9	9	9	9	9	9	9
1112	1	1	36	2	1	1	1	2200	880	3	3	1	1	1	1		3	0	0	2	1	46	0	0	3	1	5	2	0	1	0	0	0	1	2	4	0	0	9	9	9	9	9	9	9	9	9	9	9
1113	1	1	18	2	5	0	9	77	77	2	0	1	1	1	1		1	1	0	2	0	999	9	9	99	1	4	0	9	9	9	9	9	9	9	9	9	0	9	9	9	9	9	9	9	9	9	9	9
1114	1	1	45	2	1	1	1	3000	1000	2	9	3	3	1	1		0	0	1	2	0	999	9	9	99	0	4	2	0	0	0	0	0	0	0	0	0	1	0	1	0	0	0	0	0	0	0	0	1
1115	1	1	28	1	5	1	1	3000	2000	3	2	99	99	1	2		3	0	1	4	0	999	9	9	99	0	3	2	0	0	0	0	0	0	0	0	0	1	0	1	0	0	0	0	0	0	0	0	4
1116	1	1	26	2	5	0	9	999999	0	5	2	1	1	1	1		1	0	1	4	0	999	9	9	99	0	3	1	0	0	0	0	0	0	0	0	0	0	9	9	9	9	9	9	9	9	9	9	9
1117	1	1	19	2	1	0	9	999999	0	2	0	0	99	1	1		0	0	0	2	0	999	9	9	99	1	2	2	2	3	3	3	0	0	0	0	4	0	9	9	9	9	9	9	9	9	9	9	9
1118	1	1	44	1	3	1	1	4000	4000	7	2	99	99	1	2		1	0	0	7	1	53	0	0	0	1	2	0	9	9	9	9	9	9	9	9	9	0	9	9	9	9	9	9	9	9	9	9	9
1119	1	1	43	2	5	1	1	2100	880	2	0	0	99	1	1		0	0	0	2	0	999	9	9	99	1	2	1	0	0	0	0	0	0	0	0	0	0	9	9	9	9	9	9	9	9	9	9	9
1120	1	1	46	2	5	1	1	10000	0	1	2	1	1	1	1		0	0	0	1	0	999	9	9	99	0	2	3	0	2	0	0	0	0	0	0	0	0	9	9	9	9	9	9	9	9	9	9	9
1121	1	1	44	1	5	1	2	3000	1000	4	0	99	99	1	2		0	0	0	5	0	999	9	9	99	1	4	0	9	9	9	9	9	9	9	9	9	0	9	9	9	9	9	9	9	9	9	9	9
1122	1	1	32	1	1	1	1	1100	110	5	1	99	99	1	2		0	0	1	5	0	999	9	9	99	1	4	2	1	0	0	0	0	0	0	0	0	0	9	9	9	9	9	9	9	9	9	9	9
1123	1	1	42	2	5	0	9	999999	0	2	3	1	1	1	1		1	0	1	2	0	999	9	9	99	1	3	0	9	9	9	9	9	9	9	9	9	0	9	9	9	9	9	9	9	9	9	9	9
1124	1	1	28	2	3	1	1	980	980	5	3	1	1	1	1		1	0	1	5	0	999	9	9	99	0	4	1	0	0	0	0	0	0	0	0	0	0	9	9	9	9	9	9	9	9	9	9	9
1125	1	1	28	2	5	1	1	2500	1500	3	4	1	1	1	1		1	0	0	3	0	999	9	9	99	1	3	0	9	9	9	9	9	9	9	9	9	0	9	9	9	9	9	9	9	9	9	9	9
1126	1	1	35	2	5	1	1	1900	1100	2	3	0	99	1	1		1	0	0	3	0	999	9	9	99	1	5	0	9	9	9	9	9	9	9	9	9	0	9	9	9	9	9	9	9	9	9	9	9
1127	1	1	43	1	1	1	1	2500	1000	3	0	99	99	1	2		0	0	1	2	0	999	9	9	99	1	2	1	0	0	0	0	0	0	0	0	0	0	9	9	9	9	9	9	9	9	9	9	9
1128	1	1	34	2	5	1	1	2000	1000	5	4	0	99	1	1		2	0	1	5	0	999	9	9	99	0	4	0	9	9	9	9	9	9	9	9	9	0	9	9	9	9	9	9	9	9	9	9	9
1129	1	1	32	2	1	0	9	999999	0	2	5	2	2	1	1		0	0	0	5	0	999	9	9	99	1	2	0	9	9	9	9	9	9	9	9	9	1	1	0	1	1	1	1	1	1	1	1	1
1130	1	1	55	1	3	0	9	999999	2100	3	1	99	99	1	2		1	0	0	2	0	999	9	9	99	1	3	0	9	9	9	9	9	9	9	9	9	0	9	9	9	9	9	9	9	9	9	9	9
1131	1	1	54	1	1	1	2	6500	6500	5	0	99	99	1	2		0	0	0	5	0	999	9	9	99	1	2	0	9	9	9	9	9	9	9	9	9	0	9	9	9	9	9	9	9	9	9	9	9
1132	1	1	24	2	5	0	9	999999	1000	6	1	0	99	1	1		0	0	1	6	0	999	9	9	99	1	3	0	9	9	9	9	9	9	9	9	9	0	9	9	9	9	9	9	9	9	9	9	9
1133	1	1	47	1	5	0	9	999999	800	6	0	99	99	1	2		0	0	1	2	1	42	1	1	0	1	2	0	9	9	9	9	9	9	9	9	9	0	9	9	9	9	9	9	9	9	9	9	9
1134	1	1	37	1	1	0	9	999999	600	2	1	99	99	1	2		4	0	1	2	0	999	9	9	99	1	2	0	9	9	9	9	9	9	9	9	9	0	9	9	9	9	9	9	9	9	9	9	9
1135	1	1	29	1	5	1	1	800	800	2	3	99	99	1	2		3	0	0	2	0	999	9	9	99	1	5	0	9	9	9	9	9	9	9	9	9	0	9	9	9	9	9	9	9	9	9	9	9
1136	1	1	33	2	1	1	1	1000	1000	5	0	1	0	1	1		0	0	0	2	0	999	9	9	99	0	4	0	9	9	9	9	9	9	9	9	9	0	9	9	9	9	9	9	9	9	9	9	9
1137	1	1	20	2	5	1	1	0	0	2	0	0	99	1	1		0	0	1	4	0	999	9	9	99	0	2	0	9	9	9	9	9	9	9	9	9	0	9	9	9	9	9	9	9	9	9	9	9
1138	1	1	40	1	5	1	1	6000	6000	8	0	99	99	1	2		0	0	1	8	0	999	9	9	99	1	3	2	0	0	0	0	0	0	0	0	0	0	9	9	9	9	9	9	9	9	9	9	9
1139	1	1	29	1	5	1	1	1075	1075	2	1	99	99	1	2		2	1	0	2	1	30	0	0	1	0	4	1	0	0	0	0	0	0	0	0	0	0	9	9	9	9	9	9	9	9	9	9	9
1140	1	1	29	2	1	0	9	999999	400	4	4	1	1	1	1		4	0	1	2	0	999	9	9	99	1	6	1	1	2	0	0	0	0	0	0	0	0	9	9	9	9	9	9	9	9	9	9	9
1141	1	1	36	1	5	1	1	3000	1200	4	0	99	99	1	2		0	0	1	5	0	999	9	9	99	1	4	1	1	3	0	0	0	0	0	0	0	0	9	9	9	9	9	9	9	9	9	9	9
1142	1	1	34	2	5	0	9	999999	0	2	5	0	99	1	1		1	0	1	1	0	999	9	9	99	0	7	2	0	2	0	0	0	0	0	0	0	0	9	9	9	9	9	9	9	9	9	9	9
1143	1	1	33	2	1	0	9	999999	0	6	4	0	99	1	1		0	0	1	1	0	999	9	9	99	1	6	2	0	1	0	0	0	0	0	0	0	0	9	9	9	9	9	9	9	9	9	9	9
1144	1	1	48	2	5	1	1	2000	1100	5	4	2	1	1	1		1	0	1	5	0	999	9	9	99	0	3	0	9	9	9	9	9	9	9	9	9	0	9	9	9	9	9	9	9	9	9	9	9
1145	1	1	34	2	5	1	1	800	800	5	2	1	1	1	1		1	0	1	5	0	999	9	9	99	1	4	1	0	0	0	0	0	1	0	2	2	0	9	9	9	9	9	9	9	9	9	9	9
1146	1	1	32	2	3	0	9	999999	1100	2	3	0	99	1	1		4	0	1	5	0	999	9	9	99	0	1	1	0	0	0	0	0	0	0	0	2	1	0	1	0	1	0	0	0	0	0	0	7
1147	1	1	22	2	5	1	1	800	800	2	1	1	1	1	1		0	0	0	5	0	999	9	9	99	0	2	0	9	9	9	9	9	9	9	9	9	0	9	9	9	9	9	9	9	9	9	9	9
1148	1	1	28	2	3	0	9	999999	0	3	5	2	2	1	1		1	0	0	2	0	999	9	9	99	0	7	0	9	9	9	9	9	9	9	9	9	1	1	0	1	1	1	1	1	1	1	1	1
1149	1	1	38	2	5	1	1	880	880	2	2	0	99	1	1		2	0	1	2	0	999	9	9	99	1	3	0	9	9	9	9	9	9	9	9	9	0	9	9	9	9	9	9	9	9	9	9	9
1150	1	1	31	2	3	0	9	999999	0	4	3	0	99	1	1		1	0	1	5	0	999	9	9	99	0	4	0	9	9	9	9	9	9	9	9	9	0	9	9	9	9	9	9	9	9	9	9	9
1151	1	1	48	2	5	1	1	4000	2000	5	1	0	99	1	1		0	0	1	5	0	999	9	9	99	0	2	1	0	0	0	0	0	0	0	0	0	0	9	9	9	9	9	9	9	9	9	9	9
1152	1	1	36	2	5	0	9	999999	1400	6	1	2	1	1	1		1	0	1	5	0	999	9	9	99	1	3	0	9	9	9	9	9	9	9	9	9	0	9	9	9	9	9	9	9	9	9	9	9
1153	1	1	40	2	5	0	9	999999	0	2	2	1	1	1	1		2	0	1	3	0	999	9	9	99	1	4	0	9	9	9	9	9	9	9	9	9	1	1	1	0	0	0	0	0	0	0	0	1
1154	1	1	33	2	5	1	1	1200	1200	5	3	1	1	1	1		1	0	1	4	0	999	9	9	99	1	5	2	4	2	0	0	0	0	1	4	4	1	0	1	1	1	1	0	0	0	0	0	7
1155	1	1	60	1	1	1	1	2000	2000	2	1	99	99	1	2		0	0	0	3	0	999	9	9	99	0	2	0	9	9	9	9	9	9	9	9	9	0	9	9	9	9	9	9	9	9	9	9	9
1156	1	1	32	2	1	0	9	999999	0	5	5	0	99	1	1		1	0	1	2	0	999	9	9	99	1	6	0	9	9	9	9	9	9	9	9	9	0	9	9	9	9	9	9	9	9	9	9	9
1157	1	1	39	1	3	1	1	1200	1200	2	5	99	99	1	2		1	0	0	2	0	999	9	9	99	1	4	0	9	9	9	9	9	9	9	9	9	0	9	9	9	9	9	9	9	9	9	9	9
1158	1	1	27	2	5	0	9	999999	1500	5	1	0	99	1	1		0	0	1	2	0	999	9	9	99	1	3	2	0	1	0	0	0	0	0	0	0	0	9	9	9	9	9	9	9	9	9	9	9
1159	1	1	23	2	1	0	9	999999	0	2	2	2	2	1	1		1	0	0	2	0	999	9	9	99	1	3	0	9	9	9	9	9	9	9	9	9	0	9	9	9	9	9	9	9	9	9	9	9
1160	1	1	50	2	1	0	9	999999	0	3	6	1	1	1	1		0	0	1	4	0	999	9	9	99	1	2	2	0	1	0	0	0	0	0	0	0	0	9	9	9	9	9	9	9	9	9	9	9
1161	1	1	41	2	5	1	1	1500	620	2	4	0	99	1	1		0	0	1	4	1	37	0	1	0	1	6	0	9	9	9	9	9	9	9	9	9	0	9	9	9	9	9	9	9	9	9	9	9
1162	1	1	27	2	1	1	1	2000	999	5	2	1	1	1	1		2	0	1	5	0	999	9	9	99	1	3	1	0	0	0	0	0	0	0	0	0	0	9	9	9	9	9	9	9	9	9	9	9
1163	1	1	31	2	3	1	1	1000	0	2	5	0	99	1	1		0	0	1	2	0	999	9	9	99	1	2	0	9	9	9	9	9	9	9	9	9	0	9	9	9	9	9	9	9	9	9	9	9
1164	1	1	43	1	5	1	1	2000	1200	2	2	99	99	1	2		2	0	1	5	0	999	9	9	99	0	2	2	1	1	0	0	0	0	0	0	0	1	0	1	0	0	0	0	0	0	0	0	1
1165	1	1	32	2	5	0	9	999999	0	2	4	0	99	1	1		2	0	0	3	0	999	9	9	99	1	3	0	9	9	9	9	9	9	9	9	9	0	9	9	9	9	9	9	9	9	9	9	9
1166	1	1	38	2	1	1	1	1000	1000	5	2	1	0	1	1		1	0	1	2	0	999	9	9	99	1	4	0	9	9	9	9	9	9	9	9	9	0	9	9	9	9	9	9	9	9	9	9	9
1167	1	1	25	2	1	1	1	999999	0	2	2	1	1	1	1		1	0	1	4	0	999	9	9	99	0	2	0	9	9	9	9	9	9	9	9	9	0	9	9	9	9	9	9	9	9	9	9	9
1168	1	1	35	2	5	1	1	1000	1000	5	1	0	99	1	1		0	0	1	5	0	999	9	9	99	1	2	1	0	0	0	0	0	0	0	0	0	0	9	9	9	9	9	9	9	9	9	9	9
1169	1	1	38	2	3	1	1	3000	1100	5	2	0	99	1	1		2	0	1	5	0	999	9	9	99	1	4	2	0	1	0	0	0	0	0	2	0	0	9	9	9	9	9	9	9	9	9	9	9
1170	1	1	42	2	5	0	9	999999	880	1	1	0	99	1	1		0	0	1	2	0	999	9	9	99	0	2	1	0	0	0	0	0	0	0	0	0	0	9	9	9	9	9	9	9	9	9	9	9
1171	1	1	40	2	5	0	9	999999	0	2	0	0	99	1	1		0	0	1	5	0	999	9	9	99	0	2	0	9	9	9	9	9	9	9	9	9	0	9	9	9	9	9	9	9	9	9	9	9
1172	1	1	39	2	5	1	1	1700	1700	3	4	1	1	1	1		0	0	1	2	0	999	9	9	99	0	3	0	9	9	9	9	9	9	9	9	9	1	0	1	0	1	1	0	0	0	0	0	1
1173	1	1	46	2	1	1	1	880	880	4	3	1	1	1	1		1	0	1	3	0	999	9	9	99	1	4	0	9	9	9	9	9	9	9	9	9	0	9	9	9	9	9	9	9	9	9	9	9
1174	1	1	56	2	5	1	1	3500	1500	5	2	0	99	1	1		0	0	0	5	0	999	9	9	99	1	2	0	9	9	9	9	9	9	9	9	9	0	9	9	9	9	9	9	9	9	9	9	9
1175	1	1	33	2	1	1	1	645	645	6	1	1	1	1	1		1	0	0	2	0	999	9	9	99	1	3	0	9	9	9	9	9	9	9	9	9	0	9	9	9	9	9	9	9	9	9	9	9
1176	1	1	34	2	5	1	2	1500	800	2	2	0	99	1	1		0	0	1	2	0	999	9	9	99	0	2	0	9	9	9	9	9	9	9	9	9	1	0	0	0	0	0	0	0	0	0	0	7
1177	1	1	42	1	5	1	1	12000	7000	4	2	99	99	1	2		2	0	1	2	0	999	9	9	99	1	4	2	0	1	0	0	0	0	0	0	0	0	9	9	9	9	9	9	9	9	9	9	9
1178	1	1	55	2	1	1	1	1250	1250	2	5	0	99	1	1		0	0	0	5	0	999	9	9	99	1	2	0	9	9	9	9	9	9	9	9	9	0	9	9	9	9	9	9	9	9	9	9	9
1179	1	1	34	2	5	0	9	999999	800	2	3	0	99	1	1		2	0	0	2	0	999	9	9	99	0	5	0	9	9	9	9	9	9	9	9	9	0	9	9	9	9	9	9	9	9	9	9	9
1180	1	1	35	2	5	1	1	2000	1000	2	2	0	99	1	1		2	0	0	2	0	999	9	9	99	0	4	0	9	9	9	9	9	9	9	9	9	0	9	9	9	9	9	9	9	9	9	9	9
1181	1	1	46	2	5	1	1	2000	800	3	2	0	99	1	1		0	0	0	2	0	999	9	9	99	1	2	0	9	9	9	9	9	9	9	9	9	0	9	9	9	9	9	9	9	9	9	9	9
1182	1	1	26	2	5	1	1	880	880	2	1	1	1	1	1		1	0	1	7	0	999	9	9	99	0	3	2	2	0	1	1	0	0	0	0	0	0	9	9	9	9	9	9	9	9	9	9	9
1183	1	1	38	2	3	1	1	1600	800	4	0	0	99	1	1		0	0	0	4	0	999	9	9	99	1	2	0	9	9	9	9	9	9	9	9	9	0	9	9	9	9	9	9	9	9	9	9	9
1184	1	1	38	2	5	1	1	4000	1300	5	1	0	99	1	1		0	0	0	2	0	999	9	9	99	1	3	0	9	9	9	9	9	9	9	9	9	0	9	9	9	9	9	9	9	9	9	9	9
1185	1	1	23	2	1	1	1	1000	1000	3	2	0	99	1	1		0	0	1	4	0	999	9	9	99	1	4	3	0	2	0	0	0	0	0	0	0	0	9	9	9	9	9	9	9	9	9	9	9
1186	1	1	19	2	1	0	9	999999	0	3	2	0	99	1	1		1	0	1	5	0	999	9	9	99	0	3	0	9	9	9	9	9	9	9	9	9	0	9	9	9	9	9	9	9	9	9	9	9
1187	1	1	54	2	1	1	1	2000	800	2	6	0	99	1	1		0	0	0	2	0	999	9	9	99	1	3	1	1	0	0	0	0	0	0	0	0	1	0	0	0	1	0	0	1	1	0	0	1
1188	1	1	34	1	3	1	1	3000	900	4	2	99	99	1	2		0	0	0	4	0	999	9	9	99	1	2	2	1	0	0	0	0	0	0	2	0	0	9	9	9	9	9	9	9	9	9	9	9
1189	1	1	24	2	1	1	1	900	900	2	1	0	99	1	1		1	0	0	2	0	999	9	9	99	1	4	0	9	9	9	9	9	9	9	9	9	0	9	9	9	9	9	9	9	9	9	9	9
1190	1	1	60	1	3	1	1	2500	1000	2	4	99	99	1	2		0	0	0	2	0	999	9	9	99	1	2	0	9	9	9	9	9	9	9	9	9	0	9	9	9	9	9	9	9	9	9	9	9
1191	1	1	45	2	1	0	9	999999	0	2	3	0	99	1	1		1	0	1	7	0	999	9	9	99	0	3	0	9	9	9	9	9	9	9	9	9	0	9	9	9	9	9	9	9	9	9	9	9
1192	1	1	27	2	1	1	1	1000	1000	4	2	0	99	1	1		2	0	1	4	0	999	9	9	99	0	4	1	2	1	0	0	0	0	0	0	0	0	9	9	9	9	9	9	9	9	9	9	9
1193	1	1	40	1	5	1	2	2000	2000	5	2	99	99	1	2		2	0	1	4	0	999	9	9	99	1	4	2	1	0	1	0	0	0	0	0	0	0	9	9	9	9	9	9	9	9	9	9	9
1194	1	1	45	2	1	0	9	999999	0	2	1	0	99	1	1		0	0	0	2	0	999	9	9	99	1	3	0	9	9	9	9	9	9	9	9	9	0	9	9	9	9	9	9	9	9	9	9	9
1195	1	1	39	2	3	0	9	999999	200	2	4	1	1	0	1		99	9	9	99	9	999	9	9	99	9	999	2	0	1	1	0	0	3	0	0	0	0	9	9	9	9	9	9	9	9	9	9	9
1196	1	1	38	2	3	1	1	2000	2000	5	0	1	0	0	1		99	9	9	99	9	999	9	9	99	9	999	1	1	0	0	0	0	0	0	0	0	0	9	9	9	9	9	9	9	9	9	9	9
1197	1	1	40	2	5	1	1	1000	500	4	3	2	2	1	1		1	0	1	4	0	999	9	9	99	1	4	0	9	9	9	9	9	9	9	9	9	0	9	9	9	9	9	9	9	9	9	9	9
1198	1	1	39	2	5	1	1	300	300	2	1	0	99	1	1		0	0	0	2	0	999	9	9	99	1	3	1	0	0	0	0	0	0	0	0	0	0	9	9	9	9	9	9	9	9	9	9	9
1199	1	1	32	1	1	0	9	999999	0	2	0	99	99	1	2		0	0	0	2	0	999	9	9	99	1	2	0	9	9	9	9	9	9	9	9	9	0	9	9	9	9	9	9	9	9	9	9	9
1200	1	1	27	2	5	1	1	2000	900	5	0	1	1	1	1		0	0	1	3	0	999	9	9	99	0	2	0	9	9	9	9	9	9	9	9	9	0	9	9	9	9	9	9	9	9	9	9	9
1201	1	1	37	1	5	1	1	2500	1250	5	3	99	99	1	2		2	0	1	5	0	999	9	9	99	0	3	2	0	0	0	0	0	0	0	0	0	0	9	9	9	9	9	9	9	9	9	9	9
2001	2	0	#REF!	2	5	1	1	30000	12000	6	3	0	99	1	1	64	3	0	1	6	0	999	9	9	99	1	4	0	9	9	9	9	9	9	9	9	9	0	9	9	9	9	9	9	9	9	9	9	9
2002	2	0	#REF!	2	5	1	1	1500	350	2	1	0	99	1	1	46	1	0	1	2	0	999	9	9	99	1	2	0	9	9	9	9	9	9	9	9	9	0	9	9	9	9	9	9	9	9	9	9	9
2003	2	0	#REF!	2	5	1	2	2500	500	5	2	0	99	1	1	51	2	0	1	3		51	0	1	2	1	4	4		0		0		1		2		0	9	9	9	9	9	9	9	9	9	9	9
2004	2	0	#REF!	2	5	0	9	3000	0	5	2	0	99	1	1	34	2	0	1	5	0	999	9	9	99	1	3	1	0	0	0	0	0	0	0	0	0	0	9	9	9	9	9	9	9	9	9	9	9
2005	2	0	#REF!	1	1	1	1	1500	1500	2	2	99	99	1	2	53	0	0	1	2	0	999	9	9	99	0	2	3		3	4	0	0	3	0	4	4	0	9	9	9	9	9	9	9	9	9	9	9
2006	2	0	#REF!	1	3	0	9	1000	9999999	2	4	99	99	1	2	29	0	0	0	2	1	29	0	0	0	0	6	3	1	2	2	0	0	1	0	0	2	0	9	9	9	9	9	9	9	9	9	9	9
2007	2	0	#REF!	1	5	1	1	1500	750	5	3	99	99	1	2	34	1	0	1	2	0	999	9	9	99	0	4	2	1	2	0	0	0	0	0	0	0	0	9	9	9	9	9	9	9	9	9	9	9
2008	2	0	#REF!	2	5	1	1	3000	1600	8	1	0	99	1	1	40	0	0	1	5	0	999	9	9	99	1	3	0	9	9	9	9	9	9	9	9	9	0	9	9	9	9	9	9	9	9	9	9	9
2009	2	0	#REF!	1	1	1	1	1900	1200	5	4	99	99	1	2	40	0	0	1	2	0	999	9	9	99	1	5	3	0	0	0	0	0	0	0	0	0	0	9	9	9	9	9	9	9	9	9	9	9
2010	2	0	#REF!	1	5	1	1	5000	5000		1	99	99	1	2	40	1	0	1	3	0	999	9	9	99	1	7	3	0	0	0	0	0	0	0	0	0	0	9	9	9	9	9	9	9	9	9	9	9
2011	2	0	#REF!	1	5	1	1	500	500	3	3	99	99	1	2	36	1	0	0	4	0	999	9	9	99	0	4	0	9	9	9	9	9	9	9	9	9	0	9	9	9	9	9	9	9	9	9	9	9
2012	2	0	#REF!	2	1	0	9	724	9999999	1	3	0	99	1	1	54	0	0	1	3	0	999	9	9	99	1	4	2		0	0	0	0	0	0	0	0	0	9	9	9	9	9	9	9	9	9	9	9
2013	2	0	#REF!	1	1	1	1	1700	1000	2	0	99	99	1	2	48	0	0	0	2	0	999	9	9	99	1	2	0	9	9	9	9	9	9	9	9	9	0	9	9	9	9	9	9	9	9	9	9	9
2014	2	0	47	2	5	0	9	999999	0	6	1	0	99	1	1		1	0	1		0	999	9	9	99	1	3	3	1	3	0	0	0	0	0	0	0	0	9	9	9	9	9	9	9	9	9	9	9
2015	2	0	37	2	5	0	9	999999	692	3	0	0	99	1	1		0	0	1	3	0	999	9	9	99	0	2	3	2	2	0	0	0	0	0	0	0	0	9	9	9	9	9	9	9	9	9	9	9
2016	2	0	63	2		1	1	5000	1100	2	4	1	1	1	1		4	0	1	2	0	999	9	9	99	1	2	0	9	9	9	9	9	9	9	9	9	0	9	9	9	9	9	9	9	9	9	9	9
2017	2	0	52	1	1	1	1	1800	1800	5	2	99	99	1	2		2	0	1	5	0	999	9	9	99	0	5	2	4	3	0	0	0	1	1	0	2	1	0	1	1	1	0	0	0	0	0	0	1
2018	2	0	48	2	3	0	9	999999	0	2	1	0	99	1	1		1	0	1		0	999	9	9	99	1	3	0	9	9	9	9	9	9	9	9	9	0	9	9	9	9	9	9	9	9	9	9	9
2019	2	0	22	1	5	1	1	1500	1000	4	0	99	99	1	2		4	0	1	3	0	999	9	9	99	1	4	2	0	0	0	0	2	0	2	2	2	1	0	1	0	0	1	1	1	0	0	0	1
2020	2	0	27	2	5	1	1	800	800	4	1	0	99	1	1		0	0	1	4	0	999	9	9	99	1	1	1	0	1	0	0	0	1	1	2	0	0	9	9	9	9	9	9	9	9	9	9	9
2021	2	0	37	2	5	0	9	999999	0	5	2	0	99	1	1		2	0	1	3	0	999	9	9	99	1	4	1	0	0	0	0	0	0	0	0	0	0	9	9	9	9	9	9	9	9	9	9	9
2022	2	0	48	1	5	1	1	1000	1000	5	4	99	99	1	2		0	0	1	5	0	999	9	9	99	1	3	2	0	1	0	0	0	0	0	0	0	0	9	9	9	9	9	9	9	9	9	9	9
2023	2	0	64	2	5	0	9	22000	0	2	3	1	1	1	1		3	0	1	3	0	999	9	9	99	1	2	0	9	9	9	9	9	9	9	9	9	0	9	9	9	9	9	9	9	9	9	9	9
2024	2	0	23	2	5	0	9	999999	230	2	3	0	99	1	1		3	0	1	2	0	999	9	9	99	1	2	0	9	9	9	9	9	9	9	9	9	0	9	9	9	9	9	9	9	9	9	9	9
2025	2	0	27	2	5	1	1	5000	2000	5	0	0	99	1	1		0	0	1	5	0	999	9	9	99	0	2	0	9	9	9	9	9	9	9	9	9	0	9	9	9	9	9	9	9	9	9	9	9
2026	2	0	44	2	5	1	1	2000	1000	2	5	0	99	1	1		0	0	0	2	0	999	9	9	99	1	5	0	9	9	9	9	9	9	9	9	9	0	9	9	9	9	9	9	9	9	9	9	9
2027	2	0	38	2	5	1	0	3400	900	5	0	0	99	1	1		0	0	1	5	0	999	9	9	99	1	2	2	0	0	0	0	0	0	0	0	0	0	9	9	9	9	9	9	9	9	9	9	9
2028	2	0	36	1	1	1	1	1233	989	7	1	99	99	1	2		1	0	0	2	1	36	0	0	5	1	5	1	2	1	0	0	0	0	0	0	0	0	9	9	9	9	9	9	9	9	9	9	9
2029	2	0	50	2	5	0	9	999999	0	2	0	0	99	1	1		0	0	1	2	0	999	9	9	99	0	2	0	9	9	9	9	9	9	9	9	9	0	9	9	9	9	9	9	9	9	9	9	9
2030	2	0	49	1	3	1	1	4500	1800	3	3	0	99	1	2		1	0	1	2	0	999	9	9	99	1	3	0	9	9	9	9	9	9	9	9	9	0	9	9	9	9	9	9	9	9	9	9	9
2031	2	0	49	1	1	1	1	1000	1000	2	7	99	99	1	2		3	0	1	2	0	999	9	9	99	1	7	2	1	1	0	0	0	0	0	0	0	0	9	9	9	9	9	9	9	9	9	9	9
2032	2	0	47	2	3	0	9	999999	0	2	7	0	99	1	1		0	0	1	2	0	999	9	9	99	0	2	0	9	9	9	9	9	9	9	9	9	0	9	9	9	9	9	9	9	9	9	9	9
2033	2	0	51	1	5	1	1	1100	399	5	10	99	99	1	2		3	0	0	4	0	999	9	9	99	1	6	1	0	1	0	0	0	0	0	0	0	0	9	9	9	9	9	9	9	9	9	9	9
2034	2	0	66	1	5	1	1	2100	2100	2	5	99	99	1	2		5	0	0	2	0	999	9	9	99	1	2	0	9	9	9	9	9	9	9	9	9	0	9	9	9	9	9	9	9	9	9	9	9
2035	2	0	30	1	5	1	1	1600	800	2	1	99	99	1	2		1	0	0	2	0	999	9	9	99	1	4	2	0	1	0	0	0	0	0	0	0	0	9	9	9	9	9	9	9	9	9	9	9
2036	2	0	22	1	5	1	1	851	851	2	0	99	99	1	2		0	0	0	3	0	999	9	9	99	0	2	1	0	0	0	0	0	0	0	0	0	0	9	9	9	9	9	9	9	9	9	9	9
2037	2	0	20	2	5	1	1	4000	1000	4	0	0	99	1	1		0	0	1	5	0	999	9	9	99	1	4	0	9	9	9	9	9	9	9	9	9	0	9	9	9	9	9	9	9	9	9	9	9
2038	2	0	36	1	5	1	1	1500	1000	2	2	99	99	1	2		1	0	1	2	0	999	9	9	99	1	3	0	9	9	9	9	9	9	9	9	9	0	9	9	9	9	9	9	9	9	9	9	9
2039	2	0	32	1	5	1	1	5000	4000	6	2	99	99	1	2		6	0	1	5	0	999	9	9	99	0	6	0	9	9	9	9	9	9	9	9	9	1	1	0	1	0	0	1	1	0	0	1	1
2040	2	0	50	1	5	1	1	2000	2000	5	1	99	99	1	2		0	0	1	4	0	999	9	9	99	1	3	0	9	9	9	9	9	9	9	9	9	0	9	9	9	9	9	9	9	9	9	9	9
2041	2	0	58	1	1	1	1	740	740	2	0	99	99	1	2		0	0	0	5	0	999	9	9	99	0	2	0	9	9	9	9	9	9	9	9	9	0	9	9	9	9	9	9	9	9	9	9	9
2042	2	0	64	1	5	1	1	3000	1500	5	5	99	99	1	2		4	0	1	5	0	999	9	9	99	0	7	2	0	0	0	0	0	0	0	2	0	0	9	9	9	9	9	9	9	9	9	9	9
2043	2	0	47	1	5	1	1	2500	1500	5	4	99	99	1	2		0	0	0	2	0	999	9	9	99	0	3	0	9	9	9	9	9	9	9	9	9	0	9	9	9	9	9	9	9	9	9	9	9
2044	2	0	29	1	5	1	1	2500	2500	6	1	99	99	1	2		1	0	1	6	0	999	9	9	99	1	5	1	0	0	0	0	0	0	0	0	0	0	9	9	9	9	9	9	9	9	9	9	9
2045	2	0	21	2	5	1	1	4500	900	6	0	0	99	1	1		0	0	1	8	0	999	9	9	99	1	2	0	9	9	9	9	9	9	9	9	9	0	9	9	9	9	9	9	9	9	9	9	9
2046	2	0	27	1	5	1	1	2200	2200	4	1	99	99	1	2		1	0	0	5	0	999	9	9	99	1	3	0	9	9	9	9	9	9	9	9	9	0	9	9	9	9	9	9	9	9	9	9	9
2047	2	0	34	1	5	1	1	2500	1500	4	1	99	99	1	2		1	0	1	5	0	999	9	9	99	0	3	1	0	0	0	0	0	0	0	0	0	0	9	9	9	9	9	9	9	9	9	9	9
2048	2	0	21	1	5	1	1	1500	1200	2	2	99	99	1	2		2	0	1	2	0	999	9	9	99	0	3	0	9	9	9	9	9	9	9	9	9	0	9	9	9	9	9	9	9	9	9	9	9
2049	2	0	71	2	5	1	1	1200	1200	5	0	1	1	1	1		0	0	1	5	0	999	9	9	99	1	2	0	9	9	9	9	9	9	9	9	9	0	9	9	9	9	9	9	9	9	9	9	9
2050	2	0	50	1	5	1	1	3000	3000	5	1	99	99	1	2		0	0	0	4	0	999	9	9	99	1	3	3	0	0	0	0	0	0	0	0	0	0	9	9	9	9	9	9	9	9	9	9	9
2051	2	0	50	1	5	1	1	1600	800	2	2	99	99	1	2		0	0	0	3	0	999	9	9	99	1	5	2	0	1	1	0	0	0	0	0	0	0	9	9	9	9	9	9	9	9	9	9	9
2052	2	0	45	1	5	0	9	999999	50000	5	1	99	99	1	2		1	0	0	2	0	999	9	9	99	1	4	1	0	0	0	0	0	0	0	0	0	0	9	9	9	9	9	9	9	9	9	9	9
2053	2	0	24	2	5	1	1	788	788	5	0	2	2	1	1		0	0	1	5	1	26	0	1	0	0	2	0	9	9	9	9	9	9	9	9	9	0	9	9	9	9	9	9	9	9	9	9	9
2054	2	0	43	2	5	1	1	8000	3000	7	2	1	1	1	1		0	0	1	8	0	999	9	9	99	1	4	2	0	1	0	0	0	0	0	0	0	0	9	9	9	9	9	9	9	9	9	9	9
2055	2	0	30	1	5	1	1	4000	2000	4	2	99	99	1	2		1	0	1	6	0	999	9	9	99	1	3	1	1	1	0	0	0	0	0	0	0	1	1	0	1	0	0	0	0	0	0	0	2
2056	2	0	40	2	5	1	1	2000	1000	5	1	1	0	1	1		0	0	1	5	0	999	9	9	99	1	2	1	0	0	0	0	0	0	0	0	0	0	9	9	9	9	9	9	9	9	9	9	9
2057	2	0	24	1	5	1	1	3000	3000	5	1	99	99	1	2		2	0	1	3	0	999	9	9	99	0	4	2	0	1	0	0	0	0	0	0	0	0	9	9	9	9	9	9	9	9	9	9	9
2058	2	0	40	2	1	0	9	999999	14000	2	3	3	2	1	1		1	0	1	2	1	34	0	0	1	1	4	0	9	9	9	9	9	9	9	9	9	0	9	9	9	9	9	9	9	9	9	9	9
2059	2	0	47	2	3	1	1	1300	500	5	4	1	1	1	1		1	0	1	2	0	999	9	9	99	0	5	0	9	9	9	9	9	9	9	9	9	0	9	9	9	9	9	9	9	9	9	9	9
2060	2	0	34	1	3	1	1	1000	1000	2	5	99	99	1	2		2	0	0	2	0	999	9	9	99	1	4	4	2	3	2	3	0	0	2	2	2	0	9	9	9	9	9	9	9	9	9	9	9
2061	2	0	47	1	5	1	1	2000	1200	2	1	99	99	1	2		0	0	0	2	0	999	9	9	99	1	3	1	0	0	0	0	0	0	0	0	0	0	9	9	9	9	9	9	9	9	9	9	9
2062	2	1	40	1	3	1	1	900	900	2	2	99	99	1	2		2	0	0	3	0	999	9	9	99	1	5	0	9	9	9	9	9	9	9	9	9	0	9	9	9	9	9	9	9	9	9	9	9
2063	2	0	41	1	5	1	1	1000	500	5	0	99	99	1	2		0	0	1	3	0	999	9	9	99	1	2	2	2	1	0	0	0	0	0	0	0	0	9	9	9	9	9	9	9	9	9	9	9
2064	2	0	64	1	5	1	1	788	788	2	11	99	99	1	2		0	0	0	2	0	999	9	9	99	1	2	0	9	9	9	9	9	9	9	9	9	0	9	9	9	9	9	9	9	9	9	9	9
2065	2	0	38	1	5	1	1	1500	1500	4	6	99	99	1	2		2	0	0	2	0	999	9	9	99	1	2	1	2	2	0	0	0	0	0	0	2	0	9	9	9	9	9	9	9	9	9	9	9
2066	2	0	34	1	5	1	1	1500	1500	5	1	99	99	1	2		1	0	1	7	0	999	9	9	99	1	3	2	0	0	0	0	0	0	0	0	0	0	9	9	9	9	9	9	9	9	9	9	9
2067	2	0	39	1	5	1	1	3000	2000	2	1	99	99	1	2		1	0	1	3	0	999	9	9	99	1	3	0	9	9	9	9	9	9	9	9	9	0	9	9	9	9	9	9	9	9	9	9	9
2068	2	0	44	1	1	0	9	999999	2000	4	3	99	99	1	2		3	0	1	2	0	999	9	9	99	1	6	1	0	0	0	0	0	0	0	0	0	0	9	9	9	9	9	9	9	9	9	9	9
2069	2	0	42	2	1	1	1	6000	6000	2	4	2	2	1	1		0	0	1	3	0	999	9	9	99	1	6	2	0	0	0	0	0	0	3	4	4	1	0	1	0	0	1	0	0	0	0	0	3
2070	2	0	60	1	3	1	1	3000	3000	3	6	99	99	1	2		6	1	0	2	1	55	0	0	6	1	3	0	9	9	9	9	9	9	9	9	9	0	9	9	9	9	9	9	9	9	9	9	9
2071	2	0	39	1	1	0	9	999999	9999999	4	98	99	99	1	2		98	0	1	4	0	999	9	9	99	0	999	2	4	2	0	0	0	0	1	0	0	0	9	9	9	9	9	9	9	9	9	9	9
2072	2	0	32	2	5	1	1	800	300	4	3	1	1	1	1		6	0	1	3	0	999	9	9	99	1	4	2	0	1	0	0	0	0	1	4	4	0	9	9	9	9	9	9	9	9	9	9	9
2073	2	0	39	1	5	1	1	880	880	2	0	99	99	1	2		0	0	0	2	0	999	9	9	99	0	3	2	2	0	0	0	0	0	0	0	0	0	9	9	9	9	9	9	9	9	9	9	9
2074	2	0	32	1	3	1	1	900	900	5	1	99	99	1	2		0	0	0	5	0	999	9	9	99	0	3	1	2	0	0	0	0	0	0	0	0	0	9	9	9	9	9	9	9	9	9	9	9
2075	2	0	49	2	3	1	1	1500	1500	8	0	0	99	1	1		0	0	1	8	0	999	9	9	99	0	2	0	9	9	9	9	9	9	9	9	9	0	9	9	9	9	9	9	9	9	9	9	9
2076	2	0	52	1	5	1	1	2800	1500	6	0	99	99	1	2		0	0	0	5	0	999	9	9	99	1	3	1	0	0	0	0	0	0	0	0	0	0	9	9	9	9	9	9	9	9	9	9	9
2077	2	0	32	1	1	1	1	3000	2000	5	0	99	99	1	2		0	0	0	4	0	999	9	9	99	1	5	2	2	1	0	0	0	0	0	0	0	0	9	9	9	9	9	9	9	9	9	9	9
2078	2	0	45	1	5	1	1	2000	1000	4	1	99	99	1	2		0	0	0	4	0	999	9	9	99	1	2	0	9	9	9	9	9	9	9	9	9	0	9	9	9	9	9	9	9	9	9	9	9
2079	2	0	39	2	5	0	9	999999	0	2	7	0	99	1	1		6	0	1	2	0	999	9	9	99	1	8	3	3	1	0	0	0	0	0	0	0	0	9	9	9	9	9	9	9	9	9	9	9
2080	2	0	48	1	5	1	1	1500	700	2	1	99	99	1	2		0	0	0	2	0	999	9	9	99	0	2	0	9	9	9	9	9	9	9	9	9	0	9	9	9	9	9	9	9	9	9	9	9
2081	2	0	31	2	5	1	1	1500	500	3	0	0	99	1	1		0	0	1	2	0	999	9	9	99	1	3	1	0	0	0	0	0	0	0	0	0	0	9	9	9	9	9	9	9	9	9	9	9
2082	2	0	64	1	1	1	1	2500	2500	2	4	99	99	1	2		2	0	1	3	0	999	9	9	99	0	4	2	0	2	0	0	0	0	0	0	0	0	9	9	9	9	9	9	9	9	9	9	9
2083	2	0	42	1	5	1	1	1600	800	2	4	99	99	1	2		1	0	1	3	0	999	9	9	99	1	6	4	4	3	0	0	0	0	0	0	0	0	9	9	9	9	9	9	9	9	9	9	9
2084	2	0	30	1	3	1	1	1100	1100	5	1	99	99	1	2		1	0	1	6	0	999	9	9	99	0	5	0	9	9	9	9	9	9	9	9	9	0	9	9	9	9	9	9	9	9	9	9	9
2085	2	0	55	2	5	0	9	999999	1000	2	4	0	99	1	1		0	0	1	2	0	999	9	9	99	0	2	0	9	9	9	9	9	9	9	9	9	0	9	9	9	9	9	9	9	9	9	9	9
2086	2	0	39	1	5	1	1	40000	20000	3	1	99	99	1	2		0	0	1	2	0	999	9	9	99	1	3	4	1	3	0	0	0	0	0	0	0	0	9	9	9	9	9	9	9	9	9	9	9
2087	2	0	45	1	1	1	1	2000	2000	2	6	99	99	1	2		1	0	0	2	0	999	9	9	99	0	6	0	9	9	9	9	9	9	9	9	9	0	9	9	9	9	9	9	9	9	9	9	9
2088	2	0	35	1	5	1	1	3000	2400	6	2	99	99	1	2		1	0	1	5	0	999	9	9	99	0	3	2	0	0	0	0	0	0	0	0	0	0	9	9	9	9	9	9	9	9	9	9	9
2089	2	0	47	1	5	1	1	1000	800	2	2	99	99	1	2		1	0	0	2	0	999	9	9	99	0	3	0	9	9	9	9	9	9	9	9	9	0	9	9	9	9	9	9	9	9	9	9	9
2090	2	0	32	1	5	1	1	2500	1000	5	1	99	99	1	2		0	0	0	5	0	999	9	9	99	1	2	0	9	9	9	9	9	9	9	9	9	0	9	9	9	9	9	9	9	9	9	9	9
2091	2	0	57	1	5	1	1	4000	4000	5	1	99	99	1	2		0	0	0	5	0	999	9	9	99	1	4	0	9	9	9	9	9	9	9	9	9	0	9	9	9	9	9	9	9	9	9	9	9
2092	2	0	38	2	5	1	1	750	750	5	0	3	3	1	1		0	0	1	5	0	999	9	9	99	1	4	1	0	0	0	0	0	0	0	0	0	0	9	9	9	9	9	9	9	9	9	9	9
2094	2	0	32	1	3	1	1	1800	3000	5	1	99	99	1	2		1	0	0	5	0	999	9	9	99	1	4	0	9	9	9	9	9	9	9	9	9	0	9	9	9	9	9	9	9	9	9	9	9
2095	2	0	41	1	5	1	1	1100	11000	4	10	99	99	1	2		5	0	1	4	0	999	9	9	99	0	5	2	3	3	0	0	0	0	0	0	0	1	0	1	1	1	0	0	0	0	0	0	1
2096	2	0	23	1	5	1	1	1500	1500	4	1	99	99	1	2		1	0	1	4	0	999	9	9	99	0	6	0	9	9	9	9	9	9	9	9	9	0	9	9	9	9	9	9	9	9	9	9	9
2097	2	0	30	2	5	0	9	999999	0	3	2	0	99	1	1		1	0	0	5	0	999	9	9	99	1	4	0	9	9	9	9	9	9	9	9	9	0	9	9	9	9	9	9	9	9	9	9	9
2098	2	0	53	1	1	1	1	3000	2000	2	2	99	99	1	2		0	0	0	2	0	999	9	9	99	1	3	0	9	9	9	9	9	9	9	9	9	0	9	9	9	9	9	9	9	9	9	9	9
2099	2	0	36	1	3	1	1	1000	1000	2	1	99	99	1	2		0	0	0	2	0	999	9	9	99	1	5	4	4	4	4	4	3	3	2	4	4	1	1	0	1	1	1	1	0	1	0	0	2
2100	2	0	30	2	5	0	9	999999	1000	5	2	0	99	1	1		2	0	1	6	0	999	9	9	99	0	5	1	0	0	0	0	0	0	0	0	0	0	9	9	9	9	9	9	9	9	9	9	9
2101	2	0	31	1	5	1	1	1800	900	2	0	99	99	1	2		0	0	0	4	0	999	9	9	99	1	3	0	9	9	9	9	9	9	9	9	9	0	9	9	9	9	9	9	9	9	9	9	9
2102	2	0	38	1	5	1	1	26000	2000	3	1	99	99	1	2		1	0	1	5	0	999	9	9	99	1	4	2	0	0	0	0	0	0	0	0	0	0	9	9	9	9	9	9	9	9	9	9	9
2103	2	0	22	1	5	1	1	1000	1000	2	1	99	99	1	2		1	0	1	5	0	999	9	9	99	1	3	2	0	0	0	0	0	0	0	0	0	0	9	9	9	9	9	9	9	9	9	9	9
2104	2	0	41	1	1	1	1	1200	1200	2	1	99	99	1	2		1	0	0	2	0	999	9	9	99	1	3	0	9	9	9	9	9	9	9	9	9	0	9	9	9	9	9	9	9	9	9	9	9
2105	2	0	26	2	5	1	1	880	0	3	2	2	1	1	1		2	0	1	2	0	999	9	9	99	1	4	0	9	9	9	9	9	9	9	9	9	0	9	9	9	9	9	9	9	9	9	9	9
2106	2	0	73	1	5	1	1	880	880	1	0	99	99	1	2		0	0	0	1	0	999	9	9	99	1	2	0	9	9	9	9	9	9	9	9	9	0	9	9	9	9	9	9	9	9	9	9	9
2107	2	0	32	1	1	1	1	1000	1000	2	1	99	99	1	2		0	0	0	2	0	999	9	9	99	0	3	4	4	4	4	4	4	4	4	4	4	1	1	0	0	1	0	0	0	1	1	0	5
2108	2	0	49	1	5	1	1	1600	800	2	2	99	99	1	2		2	0	0	2	0	999	9	9	99	0	4	0	9	9	9	9	9	9	9	9	9	0	9	9	9	9	9	9	9	9	9	9	9
2109	2	0	29	1	3	1	1	1000	1000	2	0	99	99	1	2		0	0	0	5	0	999	9	9	99	1	3	3	0	0	0	0	0	1	1	4	0	0	9	9	9	9	9	9	9	9	9	9	9
2110	2	0	19	1	5	0	9	999999	0	4	0	99	99	1	2		0	0	0	4	0	999	9	9	99	0	8	1	0	1	0	0	0	0	0	0	0	0	9	9	9	9	9	9	9	9	9	9	9
2111	2	0	39	2	3	1	1	900	900	2	3	0	99	1	1		1	0	0	2	0	999	9	9	99	0	5	0	9	9	9	9	9	9	9	9	9	0	9	9	9	9	9	9	9	9	9	9	9
2112	2	0	46	1	3	1	1	2200	1400	4	3	99	99	1	2		3	0	1	4	0	999	9	9	99	1	5	2	0	1	0	0	0	0	0	0	0	0	9	9	9	9	9	9	9	9	9	9	9
2113	2	1	31	1	5	1	1	77	0	2	1	99	99	1	2		1	0	0	2	0	999	9	9	99	1	4	1	0	0	0	0	0	0	0	2	2	1	1	1	1	1	1	1	1	1	1	1	3
2114	2	1	59	1	5	1	1	2000	2000	2	4	99	99	1	2		0	0	0	2	0	999	9	9	99	1	4	3	3	3	2	2	0	2	1	4	4	0	9	9	9	9	9	9	9	9	9	9	9
2115	2	0	26	2	5	1	1	3000	900	4	1	0	99	1	1		7	0	1	4	0	999	9	9	99	0	3	1	0	2	0	0	0	0	0	0	0	0	9	9	9	9	9	9	9	9	9	9	9
2116	2	0	32	1	5	1	1	15000	15000	5	1	99	99	1	2		3	0	1	5	1	26	0	0	1	0	3	0	9	9	9	9	9	9	9	9	9	0	9	9	9	9	9	9	9	9	9	9	9
2117	2	0	37	1	5	0	9	999999	9999999	4	98	99	99	1	2		0	0	1	5	1	1	0	0	0	0	5	2	0	3	0	2	0	2	3	2	0	1	0	1	0	1	0	0	0	0	0	0	1
2118	2	0	53	2	5	0	9	999999	0	7	1	4	3	1	1		1	0	1	7	0	999	9	9	99	1	3	0	9	9	9	9	9	9	9	9	9	0	9	9	9	9	9	9	9	9	9	9	9
2119	2	0	30	1	5	1	1	800	800	3	0	99	99	1	2		0	0	1	4	0	999	9	9	99	1	2	2	1	1	0	0	0	0	0	0	0	0	9	9	9	9	9	9	9	9	9	9	9
2120	2	0	29	1	1	1	1	9550	9550	5	0	99	99	1	2		0	0	1	5	0	999	9	9	99	1	2	0	9	9	9	9	9	9	9	9	9	0	9	9	9	9	9	9	9	9	9	9	9
2121	2	0	40	2	3	1	1	4000	900	5	1	0	99	1	1		0	0	0	4	0	999	9	9	99	0	2	0	9	9	9	9	9	9	9	9	9	0	9	9	9	9	9	9	9	9	9	9	9
2122	2	0	41	2	3	1	1	5000	3000	5	2	0	99	1	1		0	0	0	5	0	999	9	9	99	1	5	2	0	0	0	0	0	0	0	0	0	0	9	9	9	9	9	9	9	9	9	9	9
2123	2	0	32	1	3	1	1	1000	1000	2	2	99	99	1	2		0	0	0	2	0	999	9	9	99	1	3	0	9	9	9	9	9	9	9	9	9	0	9	9	9	9	9	9	9	9	9	9	9
2124	2	0	29	1	3	1	1	980	980	5	1	99	99	1	2		1	0	0	5	0	999	9	9	99	0	4	0	9	9	9	9	9	9	9	9	9	0	9	9	9	9	9	9	9	9	9	9	9
2125	2	0	34	1	5	1	1	2000	1000	3	1	99	99	1	2		1	0	0	3	0	999	9	9	99	1	3	0	9	9	9	9	9	9	9	9	9	0	9	9	9	9	9	9	9	9	9	9	9
2126	2	0	37	1	5	1	1	2000	1000	3	1	99	99	1	2		0	0	0	2	0	999	9	9	99	1	5	3	1	1	0	0	0	0	0	2	2	0	9	9	9	9	9	9	9	9	9	9	9
2127	2	0	44	2	3	1	1	2300	1000	2	3	0	99	1	1		0	0	0	3	0	999	9	9	99	1	2	0	9	9	9	9	9	9	9	9	9	0	9	9	9	9	9	9	9	9	9	9	9
2128	2	0	46	1	1	1	1	1500	1000	5	0	99	99	1	2		0	0	0	2	0	999	9	9	99	0	4	2	1	1	0	0	0	0	0	4	0	0	9	9	9	9	9	9	9	9	9	9	9
2129	2	0	23	1	1	0	9	999999	0	4	0	99	99	1	2		0	0	0	2	0	999	9	9	99	1	2	0	9	9	9	9	9	9	9	9	9	1	1	0	0	0	0	0	0	0	0	1	1
2130	2	0	49	2	3	0	9	999999	0	2	1	0	99	1	1		1	0	1	3	0	999	9	9	99	1	3	1	1	0	0	0	0	0	0	0	0	0	9	9	9	9	9	9	9	9	9	9	9
2131	2	0	40	2	5	0	9	999999	1500	5	1	1	1	1	1		0	0	1	5	0	999	9	9	99	1	2	2	0	2	0	0	0	0	0	0	0	0	9	9	9	9	9	9	9	9	9	9	9
2132	2	0	20	1	5	1	1	1500	1500	5	1	99	99	0	2		99	9	9	99	9	999	9	9	99	9	999	2	1	1	0	0	0	0	0	0	0	0	9	9	9	9	9	9	9	9	9	9	9
2133	2	0	39	2	5	1	1	1050	1050	2	1	0	99	1	1		0	0	1	2	0	999	9	9	99	1	2	1	0	1	0	0	0	0	0	0	0	0	9	9	9	9	9	9	9	9	9	9	9
2134	2	0	34	2	1	0	9	999999	0	2	0	0	99	1	1		0	0	0	3	0	999	9	9	99	1	2	0	9	9	9	9	9	9	9	9	9	0	9	9	9	9	9	9	9	9	9	9	9
2135	2	0	26	2	5	0	9	999999	0	2	3	0	99	1	1		3	0	0	2	0	999	9	9	99	1	5	0	9	9	9	9	9	9	9	9	9	0	9	9	9	9	9	9	9	9	9	9	9
2136	2	0	35	1	3	0	9	999999	100	3	1	99	99	1	2		0	0	1	3	0	999	9	9	99	0	6	2	0	0	2	0	0	0	0	0	0	0	9	9	9	9	9	9	9	9	9	9	9
2137	2	0	28	1	5	1	1	880	880	4	0	99	99	1	2		0	0	0	2	1	20	0	0	0	0	2	0	9	9	9	9	9	9	9	9	9	0	9	9	9	9	9	9	9	9	9	9	9
2138	2	0	35	2	5	1	1	5000	5000	8	1	0	99	1	1		0	0	1	8	0	999	9	9	99	1	3	1	0	0	0	0	0	0	0	0	0	0	9	9	9	9	9	9	9	9	9	9	9
2139	2	0	30	2	5	0	9	999999	0	5	4	0	99	1	1		2	0	1	2	0	999	9	9	99	0	4	0	9	9	9	9	9	9	9	9	9	0	9	9	9	9	9	9	9	9	9	9	9
2140	2	0	33	1	5	0	9	999999	800	2	5	99	99	1	2		4	0	1	3	1	29	0	1	4	1	6	4	4	3	3	3	1	4	3	4	4	1	0	0	1	1	1	1	0	1	1	1	1
2141	2	0	43	2	5	0	9	999999	0	6	3	0	99	1	1		0	0	1	4	0	999	9	9	99	1	4	0	9	9	9	9	9	9	9	9	9	0	9	9	9	9	9	9	9	9	9	9	9
2142	2	0	36	1	5	1	1	1000	1000	2	2	99	99	1	2		1	0	0	3	0	999	9	9	99	0	7	2	4	3	0	0	0	0	0	0	0	0	9	9	9	9	9	9	9	9	9	9	9
2143	2	0	36	1	5	1	1	1600	1600	2	2	99	99	1	2		0	0	0	2	0	999	9	9	99	1	4	2	0	0	0	0	0	0	0	0	0	0	9	9	9	9	9	9	9	9	9	9	9
2144	2	0	55	1	5	1	1	1800	1800	3	2	99	99	1	2		1	0	1	5	0	999	9	9	99	0	3	3	0	0	0	0	0	0	0	0	0	0	9	9	9	9	9	9	9	9	9	9	9
2145	2	0	30	1	5	1	1	900	900	5	1	99	99	1	2		1	0	1	5	0	999	9	9	99	1	4	0	9	9	9	9	9	9	9	9	9	0	9	9	9	9	9	9	9	9	9	9	9
2146	2	0	35	1	3	0	9	999999	1100	5	4	99	99	1	2		3	0	0	2	0	999	9	9	99	0	1	1	0	2	0	1	0	4	4	4	2	1	0	1	0	1	1	1	0	1	1	0	7
2147	2	0	36	1	5	0	9	999999	800	5	2	99	99	1	2		0	0	0	2	0	999	9	9	99	0	2	0	9	9	9	9	9	9	9	9	9	0	9	9	9	9	9	9	9	9	9	9	9
2148	2	0	30	1	1	0	9	999999	0	3	0	99	99	1	2		0	0	0	3	0	999	9	9	99	0	7	0	9	9	9	9	9	9	9	9	9	1	1	0	1	1	1	1	1	1	1	1	1
2149	2	0	33	1	5	1	1	2300	800	5	0	99	99	1	2		2	0	0	2	0	999	9	9	99	0	4	0	9	9	9	9	9	9	9	9	9	0	9	9	9	9	9	9	9	9	9	9	9
2150	2	0	29	1	5	1	1	870	870	5	1	99	99	1	2		1	0	0	4	0	999	9	9	99	0	4	0	9	9	9	9	9	9	9	9	9	0	9	9	9	9	9	9	9	9	9	9	9
2151	2	0	41	1	5	1	1	4000	2000	5	0	99	99	1	2		0	0	1	5	0	999	9	9	99	0	2	1	0	0	0	0	0	0	0	0	0	1	0	1	0	1	0	0	0	0	0	1	1
2152	2	0	40	1	5	1	1	2410	2410	5	1	99	99	1	2		1	0	0	6	0	999	9	9	99	1	3	0	9	9	9	9	9	9	9	9	9	0	9	9	9	9	9	9	9	9	9	9	9
2153	2	0	46	1	3	1	1	2000	2000	3	5	99	99	1	2		2	0	0	2	0	999	9	9	99	1	4	0	9	9	9	9	9	9	9	9	9	0	9	9	9	9	9	9	9	9	9	9	9
2154	2	0	28	1	3	1	1	980	980	4	1	99	99	1	2		1	0	1	5	0	999	9	9	99	1	5	2	4	2	0	0	0	0	1	0	0	1	0	1	0	1	1	0	0	0	0	0	1
2155	2	0	52	2	3	0	9	999999	0	3	2	1	0	1	1		0	0	1	2	0	999	9	9	99	0	2	0	9	9	9	9	9	9	9	9	9	0	9	9	9	9	9	9	9	9	9	9	9
2156	2	0	44	1	3	1	1	900	900	2	5	99	99	1	2		1	0	0	2	0	999	9	9	99	1	6	0	9	9	9	9	9	9	9	9	9	0	9	9	9	9	9	9	9	9	9	9	9
2157	2	0	20	2	5	0	9	999999	0	4	1	0	99	1	1		1	0	0	2	0	999	9	9	99	1	4	0	9	9	9	9	9	9	9	9	9	0	9	9	9	9	9	9	9	9	9	9	9
2158	2	0	37	1	1	1	1	19000	19000	5	1	99	99	1	2		1	0	0	5	0	999	9	9	99	0	3	1	1	2	0	0	0	0	1	0	0	0	9	9	9	9	9	9	9	9	9	9	9
2159	2	0	33	1	3	1	1	1200	1200	6	2	99	99	1	2		1	0	0	2	0	999	9	9	99	1	6	0	9	9	9	9	9	9	9	9	9	0	9	9	9	9	9	9	9	9	9	9	9
2160	2	0	48	1	1	1	1	2000	2000	3	4	99	99	1	2		0	0	0	2	0	999	9	9	99	0	2	0	9	9	9	9	9	9	9	9	9	0	9	9	9	9	9	9	9	9	9	9	9
2161	2	0	37	1	5	1	1	1500	830	4	4	99	99	1	2		3	0	1	2	0	999	9	9	99	1	6	1	0	0	0	0	0	0	0	0	0	0	9	9	9	9	9	9	9	9	9	9	9
2162	2	0	29	1	1	0	9	999999	1800	6	2	99	99	1	2		2	0	1	5	0	999	9	9	99	1	4	2	4	1	1	0	0	0	0	0	2	0	9	9	9	9	9	9	9	9	9	9	9
2163	2	0	43	1	5	1	1	1000	1000	2	1	99	99	1	2		0	0	0	2	0	999	9	9	99	1	2	0	9	9	9	9	9	9	9	9	9	0	9	9	9	9	9	9	9	9	9	9	9
2164	2	0	52	2	5	0	9	999999	100000	5	2	1	1	1	1		0	0	1	4	0	999	9	9	99	1	1	2	1	1	0	1	0	0	0	0	0	0	9	9	9	9	9	9	9	9	9	9	9
2165	2	0	47	1	5	0	9	999999	0	3	2	99	99	1	2		2	0	0	2	0	999	9	9	99	1	3	0	9	9	9	9	9	9	9	9	9	0	9	9	9	9	9	9	9	9	9	9	9
2166	2	0	45	1	1	1	1	1000	1000	2	2	99	99	1	2		1	0	1	5	0	999	9	9	99	1	5	0	9	9	9	9	9	9	9	9	9	0	9	9	9	9	9	9	9	9	9	9	9
2167	2	0	20	1	1	1	1	1300	1300	4	1	99	99	1	2		1	0	1	4	0	999	9	9	99	0	3	2	0	0	0	0	0	0	0	0	0	0	9	9	9	9	9	9	9	9	9	9	9
2168	2	0	32	1	5	1	1	1000	1000	5	1	99	99	1	2		3	0	1	5	0	999	9	9	99	1	4	3	2	2	2	0	0	0	0	0	0	1	0	1	0	0	0	0	0	0	0	0	1
2169	2	0	37	1	3	1	1	1600	1600	5	2	99	99	1	2		2	0	1	5	0	999	9	9	99	1	4	3	2	1	0	1	0	1	1	0	0	0	9	9	9	9	9	9	9	9	9	9	9
2170	2	0	27	1	5	1	1	1600	800	3	0	99	99	1	2		1	0	1	2	0	999	9	9	99	0	2	1	0	0	0	0	0	0	0	0	0	0	9	9	9	9	9	9	9	9	9	9	9
2171	2	0	47	1	5	1	1	2000	2000	5	0	99	99	1	2		0	0	0	2	0	999	9	9	99	0	2	0	9	9	9	9	9	9	9	9	9	0	9	9	9	9	9	9	9	9	9	9	9
2172	2	0	18	1	5	1	1	1250	1250	2	0	99	99	1	2		4	0	1	3	0	999	9	9	99	0	2	1	0	0	0	0	0	0	0	0	0	0	9	9	9	9	9	9	9	9	9	9	9
2173	2	0	55	1	1	1	1	1000	1000	3	1	99	99	1	2		1	0	0	5	0	999	9	9	99	1	4	0	9	9	9	9	9	9	9	9	9	0	9	9	9	9	9	9	9	9	9	9	9
2174	2	0	66	1	5	1	1	3500	2000	5	5	99	99	1	2		0	0	0	5	0	999	9	9	99	1	2	0	9	9	9	9	9	9	9	9	9	0	9	9	9	9	9	9	9	9	9	9	9
2175	2	0	39	1	1	1	1	2000	1500	2	1	99	99	1	2		1	0	0	6	0	999	9	9	99	1	3	0	9	9	9	9	9	9	9	9	9	0	9	9	9	9	9	9	9	9	9	9	9
2176	2	0	35	1	5	1	1	1500	900	2	0	99	99	1	2		0	0	0	2	0	999	9	9	99	0	2	0	9	9	9	9	9	9	9	9	9	0	9	9	9	9	9	9	9	9	9	9	9
2177	2	0	35	2	5	1	1	8000	5000	2	2	0	99	1	1		2	0	1	4	0	999	9	9	99	1	4	0	9	9	9	9	9	9	9	9	9	0	9	9	9	9	9	9	9	9	9	9	9
2178	2	0	54	1	1	0	9	999999	0	5	0	99	99	1	2		0	0	1	2	0	999	9	9	99	1	2	0	9	9	9	9	9	9	9	9	9	0	9	9	9	9	9	9	9	9	9	9	9
2179	2	0	39	1	5	0	9	999999	800	2	2	99	99	1	2		2	0	0	2	0	999	9	9	99	0	5	0	9	9	9	9	9	9	9	9	9	0	9	9	9	9	9	9	9	9	9	9	9
2180	2	0	47	1	5	1	1	2000	1000	2	3	99	99	1	2		2	0	0	2	0	999	9	9	99	0	4	0	9	9	9	9	9	9	9	9	9	0	9	9	9	9	9	9	9	9	9	9	9
2181	2	0	40	1	3	1	1	2000	1200	2	1	99	99	1	2		0	0	0	3	0	999	9	9	99	1	2	0	9	9	9	9	9	9	9	9	9	0	9	9	9	9	9	9	9	9	9	9	9
2182	2	0	28	1	5	1	1	1500	1500	7	1	99	99	1	2		1	0	1	4	0	999	9	9	99	0	3	3	1	1	0	0	0	0	0	4	0	0	9	9	9	9	9	9	9	9	9	9	9
2183	2	0	53	1	1	1	1	1600	800	4	5	99	99	1	2		0	0	0	4	0	999	9	9	99	1	2	0	9	9	9	9	9	9	9	9	9	0	9	9	9	9	9	9	9	9	9	9	9
2184	2	0	57	1	5	1	1	4000	2700	2	3	99	99	1	2		0	0	0	5	0	999	9	9	99	1	3	0	9	9	9	9	9	9	9	9	9	0	9	9	9	9	9	9	9	9	9	9	9
2185	2	0	30	1	5	1	1	1000	1000	4	0	99	99	1	2		0	0	0	3	0	999	9	9	99	1	4	2	1	2	0	0	0	0	0	0	0	0	9	9	9	9	9	9	9	9	9	9	9
2186	2	0	26	1	5	1	1	900	900	5	1	99	99	1	2		2	0	1	4	0	999	9	9	99	0	3	1	0	0	1	0	0	0	0	0	0	0	9	9	9	9	9	9	9	9	9	9	9
2187	2	0	54	1	1	1	1	2000	1200	2	4	99	99	1	2		0	0	0	2	0	999	9	9	99	1	3	0	9	9	9	9	9	9	9	9	9	0	9	9	9	9	9	9	9	9	9	9	9
2188	2	0	25	2	5	1	1	3000	3000	4	3	1	1	1	1		0	0	0	4	0	999	9	9	99	1	2	0	9	9	9	9	9	9	9	9	9	0	9	9	9	9	9	9	9	9	9	9	9
2189	2	0	21	1	1	0	9	999999	0	2	1	99	99	1	2		1	0	0	2	0	999	9	9	99	1	4	0	9	9	9	9	9	9	9	9	9	0	9	9	9	9	9	9	9	9	9	9	9
2190	2	1	54	2	5	1	1	2500	120	2	2	0	99	1	1		0	0	0	2	0	999	9	9	99	1	2	0	9	9	9	9	9	9	9	9	9	0	9	9	9	9	9	9	9	9	9	9	9
2191	2	0	72	1	5	1	1	3000	3000	7	4	99	99	1	2		1	0	0	2	0	999	9	9	99	1	3	0	9	9	9	9	9	9	9	9	9	0	9	9	9	9	9	9	9	9	9	9	9
2192	2	0	24	1	1	1	1	1000	500	4	2	99	99	1	2		2	0	1	4	0	999	9	9	99	0	4	2	4	1	0	0	0	0	0	0	0	1	0	1	1	0	0	0	0	1	0	0	2
2193	2	0	40	2	5	1	1	1200	1200	2	2	0	99	1	1		2	0	1	5	0	999	9	9	99	1	4	2	1	0	1	0	0	0	0	0	0	0	9	9	9	9	9	9	9	9	9	9	9
2194	2	0	42	1	1	0	9	999999	0	2	0	99	99	1	2		0	0	0	2	0	999	9	9	99	0	3	0	9	9	9	9	9	9	9	9	9	0	9	9	9	9	9	9	9	9	9	9	9
2195	2	0	33	1	1	1	1	1000	800	5	2	99	99	0	2		99	9	9	99	9	999	9	9	99	9	999	2	0	1	1	0	1	0	0	2	0	0	9	9	9	9	9	9	9	9	9	9	9
2196	2	0	38	1	5	1	1	7000	2000	4	3	99	99	1	2		0	0	0	5	0	999	9	9	99	1	3	1	0	0	0	0	0	0	0	0	0	0	9	9	9	9	9	9	9	9	9	9	9
2197	2	0	36	1	5	1	1	1500	800	4	4	99	99	1	2		1	0	1	4	0	999	9	9	99	1	4	1	1	1	1	1	0	1	0	4	4	1	1	1	0	1	0	0	0	0	0	0	2
2198	2	0	32	1	1	0	9	999999	0	2	1	99	99	1	2		0	0	0	2	0	999	9	9	99	1	3	0	9	9	9	9	9	9	9	9	9	1	0	1	0	0	0	0	0	0	0	0	2
2199	2	0	64	2	5	1	1	1000	1000	2	1	0	99	1	1		0	0	0	2	0	999	9	9	99	1	2	0	9	9	9	9	9	9	9	9	9	0	9	9	9	9	9	9	9	9	9	9	9
2200	2	1	33	1	1	1	1	2000	1100	3	2	99	99	1	2		0	0	0	5	0	999	9	9	99	0	2	3	0	0	0	0	0	0	0	0	0	0	9	9	9	9	9	9	9	9	9	9	9
2201	2	0	30	2	5	1	1	2500	1250	5	1	0	99	1	1		2	0	1	5	0	999	9	9	99	0	3	1	0	0	0	0	0	0	0	0	0	0	9	9	9	9	9	9	9	9	9	9	9
3001	3	1	#REF!	1	5	0	9	999999	999999	3	0	99	99	0	9	999	99	9	9	99	9	999	9	9	99	9	999	3	0	0	0	0	0	0	1	0	4	0	9	9	9	9	9	9	9	9	9	9	9
3002	3	1	#REF!	2	5	1	1	725	725	2	3	0	99	0	9	999	99	9	9	99	9	999	9	9	99	9	999	0	9	9	9	9	9	9	9	9	9	0	9	9	9	9	9	9	9	9	9	9	9
3003	3	1	#REF!	2	1	1	1	256	256	4	1	0	99	0	9	999	99	9	9	99	9	999	9	9	99	9	999	0	9	9	9	9	9	9	9	9	9	0	9	9	9	9	9	9	9	9	9	9	9
3004	3	1	#REF!	1	5	1	1	724	724	2	4	99	99	0	9	999	99	9	9	99	9	999	9	9	99	9	999	4	0	2	0	0	0	0	0	0	0	1	0	1	0	0	0	0	0	0	0	0	2
3005	3	1	#REF!	1	1	1	1	724	724	2	0	99	99	0	9	999	99	9	9	99	9	999	9	9	99	9	999	0	9	9	9	9	9	9	9	9	9	0	9	9	9	9	9	9	9	9	9	9	9
3006	3	1	#REF!	1	1	1	1	2000	600	3	4	99	99	0	9	999	99	9	9	99	9	999	9	9	99	9	999	0	9	9	9	9	9	9	9	9	9	0	9	9	9	9	9	9	9	9	9	9	9
3007	3	1	51	1	5	1	1	2100	700	5	0	99	99	1	9	888	0	1	1	4		23	0	1	0	1	3	0	9	9	9	9	9	9	9	9	9	1	0	1	0	1	0	0	0	1	1	0	1
3008	3	1	63	2	1	1	2	1500	1500	2	3	3	3	0	9	888	99	9	9	99	9	999	9	9	99	9	999	0	9	9	9	9	9	9	9	9	9	0	9	9	9	9	9	9	9	9	9	9	9
3009	3	1	58	2	5	0	9	999999	0	2	7	3	3	0	9	888	99	9	9	99	9	999	9	9	99	9	999	0	9	9	9	9	9	9	9	9	9	0	9	9	9	9	9	9	9	9	9	9	9
3010	3	1	52	1	5	1	1	3000	3000	5	3	99	99	0	9	888	99	9	9	99	9	999	9	9	99	9	999	2	1	2	2	0	0	1	0	0	0	1	1	0	0	1	0	0	0	0	0	0	2
3011	3	1	45	2	5	0	9	999999	0	5	0	0	99	0	9	888	99	9	9	99	9	999	9	9	99	9	999	1	0	0	0	0	0	0	0	0	0	0	9	9	9	9	9	9	9	9	9	9	9
3012	3	1	32	2	3	1	1	2100	600	4	1	2	2	0	9	888	99	9	9	99	9	999	9	9	99	9	999	0	9	9	9	9	9	9	9	9	9	0	9	9	9	9	9	9	9	9	9	9	9
3013	3	1	51	2	5	1	1	880	880	2	2	1	1	0	9	888	99	9	9	99	9	999	9	9	99	9	999	2	2	2	2	0	0	3	1	2	2	0	9	9	9	9	9	9	9	9	9	9	9
3014	3	1	59	2	5	1	1	700	700	3	4	2	2	0	9	888	99	9	9	99	9	999	9	9	99	9	999	1	1	2	1	1	0	4	4	4	4	0	9	9	9	9	9	9	9	9	9	9	9
3015	3	1	51	1	1	1	1	1000	1000	2	0	99	99	0	9	888	99	9	9	99	9	999	9	9	99	9	999	0	9	9	9	9	9	9	9	9	9	0	9	9	9	9	9	9	9	9	9	9	9
3016	3	1	54	1	5	1	1	1500	1500	3	1	99	99	0	9	888	99	9	9	99	9	999	9	9	99	9	999	1	0	0	0	0	0	0	0	0	0	0	9	9	9	9	9	9	9	9	9	9	9
3017	3	1	23	1	5	1	1	2000	1000	6	0	99	99	0	9	888	99	9	9	99	9	999	9	9	99	9	999	0	9	9	9	9	9	9	9	9	9	0	9	9	9	9	9	9	9	9	9	9	9
3018	3	1	35	2	1	1	1	1200	1200	5	0	0	99	1	9	888	0	0	1	7	0	999	9	9	99	1	1	3	3	3	0	0	0	4	1	4	4	1	0	1	0	1	1	0	0	0	0	0	1
3019	3	1	21	1	5	1	1	700	400	6	0	99	99	0	9	888	99	9	9	99	9	999	9	9	99	9	999	2	1	1	0	0	0	0	0	0	0	0	9	9	9	9	9	9	9	9	9	9	9
3020	3	1	27	2	5	1	1	500	300	4	2	0	99	1	9	888	0	0	1	4	0	999	9	9	99	1	3	0	9	9	9	9	9	9	9	9	9	0	9	9	9	9	9	9	9	9	9	9	9
3021	3	1	54	2	5	1	1	1500	1500	5	0	0	99	0	9	888	99	9	9	99	9	999	9	9	99	9	999	0	9	9	9	9	9	9	9	9	9	0	9	9	9	9	9	9	9	9	9	9	9
3022	3	1	41	2	5	1	1	900	900	3	1	0	99	0	9	888	99	9	9	99	9	999	9	9	99	9	999	1	0	0	0	0	0	0	0	0	0	0	9	9	9	9	9	9	9	9	9	9	9
3023	3	1	54	2	5	1	1	2100	2100	7	0	2	0	0	9	888	99	9	9	99	9	999	9	9	99	9	999	0	9	9	9	9	9	9	9	9	9	0	9	9	9	9	9	9	9	9	9	9	9
3024	3	1	42	2	5	1	1	1300	1300	6	1	2	2	0	9	888	99	9	9	99	9	999	9	9	99	9	999	0	9	9	9	9	9	9	9	9	9	0	9	9	9	9	9	9	9	9	9	9	9
3025	3	1	51	1	5	1	1	1150	1150	2	3	99	99	0	9	888	99	9	9	99	9	999	9	9	99	9	999	0	9	9	9	9	9	9	9	9	9	1	0	0	0	0	0	0	0	0	1	0	1
3026	3	1	24	2	5	1	1	500	500	4	1	0	99	0	9	888	99	9	9	99	9	999	9	9	99	9	999	1	0	0	0	0	0	0	0	0	0	0	9	9	9	9	9	9	9	9	9	9	9
3027	3	1	53	2	5	1	1	1442	721	3	2	0	99	0	9	888	99	9	9	99	9	999	9	9	99	9	999	0	9	9	9	9	9	9	9	9	9	0	9	9	9	9	9	9	9	9	9	9	9
3028	3	1	40	2	3	1	1	400	400	4	2	0	99	0	9	888	99	9	9	99	9	999	9	9	99	9	999	0	9	9	9	9	9	9	9	9	9	0	9	9	9	9	9	9	9	9	9	9	9
3029	3	1	47	2	1	1	1	1000	1000	2	0	0	99	0	9	888	99	9	9	99	9	999	9	9	99	9	999	0	9	9	9	9	9	9	9	9	9	0	9	9	9	9	9	9	9	9	9	9	9
3030	3	1	40	2	1	1	1	10000	3400	7	1	0	99	0	9	888	99	9	9	99	9	999	9	9	99	9	999	0	9	9	9	9	9	9	9	9	9	0	9	9	9	9	9	9	9	9	9	9	9
3031	3	1	36	1	5	1	1	1000	1000	5	1	99	99	0	9	888	99	9	9	99	9	999	9	9	99	9	999	0	9	9	9	9	9	9	9	9	9	1	1	1	1	1	1	1	0	0	1	0	1
3032	3	1	48	2	5	1	1	1500	1500	5	1	2	0	0	9	888	99	9	9	99	9	999	9	9	99	9	999	2	2	0	3	2	0	4	1	4	4	1	0	0	1	1	0	0	0	1	1	1	1
3033	3	1	31	2	5	0	9	999999	2500	5	1	0	99	0	9	888	99	9	9	99	9	999	9	9	99	9	999	0	9	9	9	9	9	9	9	9	9	0	9	9	9	9	9	9	9	9	9	9	9
3034	3	1	57	1	1	1	1	1740	1740	2	3	99	99	0	9	888	99	9	9	99	9	999	9	9	99	9	999	0	9	9	9	9	9	9	9	9	9	0	9	9	9	9	9	9	9	9	9	9	9
3035	3	1	45	1	5	1	1	788	788	2	1	99	99	0	9	888	99	9	9	99	9	999	9	9	99	9	999	1	0	0	0	0	0	0	0	0	0	0	9	9	9	9	9	9	9	9	9	9	9
3036	3	1	59	2	5	1	1	3800	3500	6	5	3	2	0	9	888	99	9	9	99	9	999	9	9	99	9	999	1	0	0	0	0	0	0	0	0	0	0	9	9	9	9	9	9	9	9	9	9	9
3037	3	1	52	2	5	1	1	1400	700	4	2	2	2	1	9	888	0	0	1	2	0	999	9	9	99	1	2	0	9	9	9	9	9	9	9	9	9	0	9	9	9	9	9	9	9	9	9	9	9
3038	3	1	60	2	3	1	2	3000	3000	2	4	0	99	0	9	888	99	9	9	99	9	999	9	9	99	9	999	0	9	9	9	9	9	9	9	9	9	0	9	9	9	9	9	9	9	9	9	9	9
3039	3	1	32	1	1	0	9	999999	0	2	0	99	99	0	9	888	99	9	9	99	9	999	9	9	99	9	999	4	3	0	0	0	0	0	0	2	2	0	9	9	9	9	9	9	9	9	9	9	9
3040	3	1	41	1	5	0	9	999999	0	2	1	99	99	0	9	888	99	9	9	99	9	999	9	9	99	9	999	0	9	9	9	9	9	9	9	9	9	0	9	9	9	9	9	9	9	9	9	9	9
3041	3	1	41	1	5	1	1	788	788	2	2	99	99	0	9	888	99	9	9	99	9	999	9	9	99	9	999	0	9	9	9	9	9	9	9	9	9	0	9	9	9	9	9	9	9	9	9	9	9
3042	3	1	61	1	5	1	1	2000	2000	5	0	99	99	0	9	888	99	9	9	99	9	999	9	9	99	9	999	0	9	9	9	9	9	9	9	9	9	0	9	9	9	9	9	9	9	9	9	9	9
3043	3	1	41	1	1	1	1	1000	1000	2	6	99	99	0	9	888	99	9	9	99	9	999	9	9	99	9	999	0	9	9	9	9	9	9	9	9	9	0	9	9	9	9	9	9	9	9	9	9	9
3044	3	1	24	2	3	0	9	999999	0	2	3	0	99	0	9	888	99	9	9	99	9	999	9	9	99	9	999	0	9	9	9	9	9	9	9	9	9	0	9	9	9	9	9	9	9	9	9	9	9
3045	3	1	33	1	5	1	1	1300	1300	4	0	99	99	0	9	888	99	9	9	99	9	999	9	9	99	9	999	1	1	1	0	0	0	0	0	0	0	0	9	9	9	9	9	9	9	9	9	9	9
3046	3	1	30	2	5	0	9	999999	900	5	2	0	99	0	9	888	99	9	9	99	9	999	9	9	99	9	999	0	9	9	9	9	9	9	9	9	9	0	9	9	9	9	9	9	9	9	9	9	9
3047	3	1	22	2	5	0	9	999999	0	3	0	0	99	0	9	888	99	9	9	99	9	999	9	9	99	9	999	0	9	9	9	9	9	9	9	9	9	0	9	9	9	9	9	9	9	9	9	9	9
3048	3	1	33	2	3	0	9	999999	550	1	4	0	99	0	9	888	99	9	9	99	9	999	9	9	99	9	999	0	9	9	9	9	9	9	9	9	9	0	9	9	9	9	9	9	9	9	9	9	9
3049	3	1	39	2	5	1	1	4000	1023	4	1	1	0	0	9	888	99	9	9	99	9	999	9	9	99	9	999	0	9	9	9	9	9	9	9	9	9	0	9	9	9	9	9	9	9	9	9	9	9
3050	3	1	42	2	5	1	1	788	788	2	2	1	0	0	9	888	99	9	9	99	9	999	9	9	99	9	999	0	9	9	9	9	9	9	9	9	9	0	9	9	9	9	9	9	9	9	9	9	9
3051	3	1	55	2	5	1	1	788	788	2	1	0	99	0	9	888	99	9	9	99	9	999	9	9	99	9	999	0	9	9	9	9	9	9	9	9	9	0	9	9	9	9	9	9	9	9	9	9	9
3052	3	1	24	2	5	0	9	999999	0	3	2	0	99	0	9	888	99	9	9	99	9	999	9	9	99	9	999	0	9	9	9	9	9	9	9	9	9	0	9	9	9	9	9	9	9	9	9	9	9
3053	3	1	36	2	1	1	1	2800	2800	8	0	0	99	0	9	888	99	9	9	99	9	999	9	9	99	9	999	0	9	9	9	9	9	9	9	9	9	0	9	9	9	9	9	9	9	9	9	9	9
3054	3	1	50	2	5	1	1	1000	1000	5	4	0	99	0	9	888	99	9	9	99	9	999	9	9	99	9	999	0	9	9	9	9	9	9	9	9	9	0	9	9	9	9	9	9	9	9	9	9	9
3055	3	1	50	2	5	1	1	1200	1200	5	1	0	99	0	9	888	99	9	9	99	9	999	9	9	99	9	999	0	9	9	9	9	9	9	9	9	9	0	9	9	9	9	9	9	9	9	9	9	9
3056	3	1	49	1	5	1	1	3000	3000	7	1	99	99	0	9	888	99	9	9	99	9	999	9	9	99	9	999	3	1	0	2	0	0	2	1	0	4	1	0	1	1	0	0	0	0	0	0	0	4
3057	3	1	31	1	3	1	1	990	990	2	1	99	99	0	9	888	99	9	9	99	9	999	9	9	99	9	999	0	9	9	9	9	9	9	9	9	9	1	0	1	0	0	1	0	0	0	0	0	3
3058	3	1	48	1	1	1	1	800	800	3	3	99	99	0	9	888	99	9	9	99	9	999	9	9	99	9	999	0	9	9	9	9	9	9	9	9	9	0	9	9	9	9	9	9	9	9	9	9	9
3059	3	1	44	2	3	1	1	800	800	2	7	0	99	0	9	888	99	9	9	99	9	999	9	9	99	9	999	1	0	0	0	0	0	0	0	0	0	0	9	9	9	9	9	9	9	9	9	9	9
3060	3	1	35	2	3	1	1	800	800	2	1	0	99	0	9	888	99	9	9	99	9	999	9	9	99	9	999	1	0	0	0	0	0	0	0	0	0	0	9	9	9	9	9	9	9	9	9	9	9
3061	3	1	64	1	3	1	1	800	800	2	2	99	99	0	9	888	99	9	9	99	9	999	9	9	99	9	999	0	9	9	9	9	9	9	9	9	9	0	9	9	9	9	9	9	9	9	9	9	9
3062	3	1	31	2	5	1	1	500	250	2	2	2	2	0	9	888	99	9	9	99	9	999	9	9	99	9	999	0	9	9	9	9	9	9	9	9	9	0	9	9	9	9	9	9	9	9	9	9	9
3063	3	1	55	1	1	1	1	5000	1000	2	8	99	99	0	9	888	99	9	9	99	9	999	9	9	99	9	999	2	3	3	0	0	0	0	0	0	0	1	1	1	1	1	1	1	1	1	1	0	1
3064	3	1	24	2	3	1	1	724	724	4	3	0	99	0	9	888	99	9	9	99	9	999	9	9	99	9	999	0	9	9	9	9	9	9	9	9	9	0	9	9	9	9	9	9	9	9	9	9	9
3065	3	1	39	2	1	1	1	750	750	3	3	0	99	0	9	888	99	9	9	99	9	999	9	9	99	9	999	0	9	9	9	9	9	9	9	9	9	1	0	0	1	1	1	1	1	1	1	0	3
3066	3	1	64	2	5	1	1	1100	1100	5	5	3	3	0	9	888	99	9	9	99	9	999	9	9	99	9	999	0	9	9	9	9	9	9	9	9	9	0	9	9	9	9	9	9	9	9	9	9	9
3067	3	1	47	1	5	1	1	900	900	2	0	99	99	0	9	888	99	9	9	99	9	999	9	9	99	9	999	0	9	9	9	9	9	9	9	9	9	1	0	0	1	0	0	1	0	1	0	1	1
3068	3	1	50	2	1	1	1	1000	1000	3	0	0	99	0	9	888	99	9	9	99	9	999	9	9	99	9	999	0	9	9	9	9	9	9	9	9	9	0	9	9	9	9	9	9	9	9	9	9	9
3069	3	1	35	2	3	1	1	2000	2000	4	0	1	0	0	9	888	99	9	9	99	9	999	9	9	99	9	999	3	1	1	0	0	0	0	0	0	0	1	0	0	1	0	0	0	0	0	0	0	5
3070	3	1	47	2	5	1	1	800	800	2	4	5	0	0	9	888	99	9	9	99	9	999	9	9	99	9	999	2	1	0	0	0	0	0	0	0	0	0	9	9	9	9	9	9	9	9	9	9	9
3071	3	1	39	2	3	1	1	300	300	2	2	4	4	0	9	888	99	9	9	99	9	999	9	9	99	9	999	0	9	9	9	9	9	9	9	9	9	0	9	9	9	9	9	9	9	9	9	9	9
3072	3	1	44	2	5	1	1	2800	1050	5	0	1	1	0	9	888	99	9	9	99	9	999	9	9	99	9	999	1	0	0	0	0	0	0	0	0	0	0	9	9	9	9	9	9	9	9	9	9	9
3073	3	1	45	2	5	1	1	900	900	4	2	0	99	0	9	888	99	9	9	99	9	999	9	9	99	9	999	0	9	9	9	9	9	9	9	9	9	0	9	9	9	9	9	9	9	9	9	9	9
3074	3	1	47	1	5	1	1	1100	1100	3	0	99	99	0	9	888	99	9	9	99	9	999	9	9	99	9	999	0	9	9	9	9	9	9	9	9	9	0	9	9	9	9	9	9	9	9	9	9	9
3075	3	1	43	2	5	1	1	840	840	5	2	10	10	0	9	888	99	9	9	99	9	999	9	9	99	9	999	0	9	9	9	9	9	9	9	9	9	1	0	0	0	1	1	1	0	1	1	0	1
3076	3	1	53	2	3	1	1	1800	800	2	7	1	1	0	9	888	99	9	9	99	9	999	9	9	99	9	999	0	9	9	9	9	9	9	9	9	9	0	9	9	9	9	9	9	9	9	9	9	9
3077	3	1	59	2	1	1	1	800	800	2	2	1	1	0	9	888	99	9	9	99	9	999	9	9	99	9	999	0	9	9	9	9	9	9	9	9	9	0	9	9	9	9	9	9	9	9	9	9	9
3078	3	1	36	1	5	1	1	1200	1200	4	0	99	99	0	9	888	99	9	9	99	9	999	9	9	99	9	999	4	1	1	1	1	0	0	0	0	0	0	9	9	9	9	9	9	9	9	9	9	9
3079	3	1	43	2	5	1	1	1000	500	2	2	1	1	0	9	888	99	9	9	99	9	999	9	9	99	9	999	0	9	9	9	9	9	9	9	9	9	0	9	9	9	9	9	9	9	9	9	9	9
3080	3	1	67	2	3	1	2	1000	1000	2	1	0	99	0	9	888	99	9	9	99	9	999	9	9	99	9	999	0	9	9	9	9	9	9	9	9	9	0	9	9	9	9	9	9	9	9	9	9	9
3081	3	1	42	2	5	1	1	7000	4000	7	1	0	99	0	9	888	99	9	9	99	9	999	9	9	99	9	999	1	0	1	0	0	0	0	0	0	0	0	9	9	9	9	9	9	9	9	9	9	9
3082	3	1	45	2	3	1	1	788	788	2	3	1	0	0	9	888	99	9	9	99	9	999	9	9	99	9	999	1	1	0	0	0	0	0	0	0	0	0	9	9	9	9	9	9	9	9	9	9	9
3083	3	1	42	2	5	1	1	2300	788	2	2	0	99	0	9	888	99	9	9	99	9	999	9	9	99	9	999	0	9	9	9	9	9	9	9	9	9	0	9	9	9	9	9	9	9	9	9	9	9
3084	3	1	34	2	1	1	1	788	788	4	4	1	0	0	9	888	99	9	9	99	9	999	9	9	99	9	999	0	9	9	9	9	9	9	9	9	9	1	0	1	0	0	0	0	0	0	0	0	2
3085	3	1	34	2	5	1	1	500	500	2	1	0	99	0	9	888	99	9	9	99	9	999	9	9	99	9	999	1	3	1	1	0	0	0	0	0	0	0	9	9	9	9	9	9	9	9	9	9	9
3086	3	1	70	1	5	1	1	700	700	2	0	99	99	0	9	888	99	9	9	99	9	999	9	9	99	9	999	1	0	0	0	0	0	0	0	0	0	0	9	9	9	9	9	9	9	9	9	9	9
3087	3	1	34	2	5	0	9	999999	0	4	2	0	99	0	9	888	99	9	9	99	9	999	9	9	99	9	999	0	9	9	9	9	9	9	9	9	9	0	9	9	9	9	9	9	9	9	9	9	9
3088	3	1	54	2	5	1	2	1000	1000	4	2	1	1	0	9	888	99	9	9	99	9	999	9	9	99	9	999	0	9	9	9	9	9	9	9	9	9	0	9	9	9	9	9	9	9	9	9	9	9
3089	3	1	34	2	5	0	9	999999	0	2	1	2	2	0	9	888	99	9	9	99	9	999	9	9	99	9	999	0	9	9	9	9	9	9	9	9	9	0	9	9	9	9	9	9	9	9	9	9	9
3090	3	1	36	1	5	0	9	999999	0	2	0	99	99	0	9	888	99	9	9	99	9	999	9	9	99	9	999	0	9	9	9	9	9	9	9	9	9	0	9	9	9	9	9	9	9	9	9	9	9
3091	3	1	45	2	5	1	1	2000	2000	4	0	1	1	0	9	888	99	9	9	99	9	999	9	9	99	9	999	0	9	9	9	9	9	9	9	9	9	0	9	9	9	9	9	9	9	9	9	9	9
3092	3	1	31	2	5	1	1	780	780	3	3	0	99	0	9	888	99	9	9	99	9	999	9	9	99	9	999	0	9	9	9	9	9	9	9	9	9	0	9	9	9	9	9	9	9	9	9	9	9
3093	3	1	25	2	5	0	9	999999	0	4	2	0	99	0	9	888	99	9	9	99	9	999	9	9	99	9	999	2	2	2	0	0	0	0	0	0	0	0	9	9	9	9	9	9	9	9	9	9	9
3094	3	1	53	2	3	0	9	999999	0	2	4	1	0	0	9	888	99	9	9	99	9	999	9	9	99	9	999	0	9	9	9	9	9	9	9	9	9	0	9	9	9	9	9	9	9	9	9	9	9
3095	3	1	34	2	5	1	1	900	900	4	1	0	99	0	9	888	99	9	9	99	9	999	9	9	99	9	999	4	4	3	0	0	0	0	0	0	0	0	9	9	9	9	9	9	9	9	9	9	9
3096	3	1	57	1	3	1	1	3500	1000	2	0	99	99	0	9	888	99	9	9	99	9	999	9	9	99	9	999	0	9	9	9	9	9	9	9	9	9	0	9	9	9	9	9	9	9	9	9	9	9
3097	3	1	28	2	5	1	1	3000	780	4	1	0	99	0	9	888	99	9	9	99	9	999	9	9	99	9	999	0	9	9	9	9	9	9	9	9	9	0	9	9	9	9	9	9	9	9	9	9	9
3098	3	1	42	2	1	1	1	2500	1500	5	3	0	99	0	9	888	99	9	9	99	9	999	9	9	99	9	999	0	9	9	9	9	9	9	9	9	9	0	9	9	9	9	9	9	9	9	9	9	9
3099	3	1	53	1	5	1	1	3000	3000	2	2	99	99	0	9	888	99	9	9	99	9	999	9	9	99	9	999	0	9	9	9	9	9	9	9	9	9	0	9	9	9	9	9	9	9	9	9	9	9
3100	3	1	42	2	5	1	1	1500	1000	2	1	6	1	0	9	888	99	9	9	99	9	999	9	9	99	9	999	0	9	9	9	9	9	9	9	9	9	0	9	9	9	9	9	9	9	9	9	9	9
					1 Black	0 No	0 No			1 None					1 Male	888 does not know		0 No	0 No
					2 Asian	1 Yes	1 Yes			2 Incomplete elementary					2 Female	999 did not answer		1 Yes	1 Yes
					3 Mulatto					3 Complete elementary					9 No partner			8 Unknown	8 Unknown
					4 Native American					4 Incomplete high school								9 Did not answer	9 Did not answer
					5 White					5 complete high school
					99 No answer					6 Incomplete college
										7 complete college
										8 Postgraduate degree
										99 No response
[truncated: 134 more columns]
